# Supplementary material for: Evaluation of Large Language Models for Radiologists’ Support in Multidisciplinary Breast Cancer Teams: Comparative Study
Source: JMIR Med Inform. 2026 Feb 2;14:e68182. doi: 10.2196/68182 (PMC12910264; doi:10.2196/68182)
Supplement: Multimedia Appendix 1 [file medinform_v14i1e68182_app1.xlsx]

## Sheet: Comparison of Diagnostic Result
The accuracy scores comparison of LLM models with physicians in total questions of breast cancer
Methods	Methods_mean	Attending_mean	Fellow_mean	Resident_mean	vs_attending_p	vs_fellow_p	vs_resident_p	vs_attending_fdr	vs_fellow_fdr	vs_resident_fdr	Attending_vs_Fellow	Attending_vs_Resident	Fellow_vs_Resident
chatgpt-4 Total score	2.78	2.64	2.44	2.64	0.104377	0.00316784	0.0498281	0.140909	0.0122188	0.0792161	0.151873	0.782421	0.22409
ChatGPT-4o Total score	2.92	2.64	2.44	2.64	0.00306945	3.02831e-05	0.000969835	0.0122188	0.000817643	0.00654638
ChatGPT-4o mini Total score	2.78	2.64	2.44	2.64	0.0960293	0.00264986	0.0433138	0.136463	0.0122188	0.0779648
Claude 3 Opus Total score	2.76	2.64	2.44	2.64	0.0363684	0.000854301	0.0136228	0.070139	0.00654638	0.0408684
Claude 3.5 Sonnet Total score	2.76	2.64	2.44	2.64	0.0363684	0.000854301	0.0136228	0.070139	0.00654638	0.0408684
Gemini Pro 1.5 Total score	2.58	2.64	2.44	2.64	0.415534	0.0361242	0.241386	0.467475	0.070139	0.283366
Tongyi Qianwen2.5 Total score	2.56	2.64	2.44	2.64	0.842826	0.1231	0.605951	0.842826	0.158271	0.629257
CHATGLM Total score	2.18	2.64	2.44	2.64	0.0498768	0.466313	0.0789858	0.0792161	0.503618	0.118479
Ernie Bot3.5 Total score	2	2.64	2.44	2.64	0.0185082	0.229684	0.0336901	0.0499721	0.281885	0.070139
The accuracy scores comparison of LLM models with physicians in radiographic diagnosis questions of breast cancer
Methods	Methods_mean	Attending_mean	Fellow_mean	Resident_mean	vs_attending_p	vs_fellow_p	vs_resident_p	vs_attending_fdr	vs_fellow_fdr	vs_resident_fdr	Attending_vs_Fellow	Attending_vs_Resident	Fellow_vs_Resident
chatgpt-4 Total score	2.79167	2.45833	2.04167	2.5	0.0534597	0.00011704	0.0326175	0.0902133	0.000868222	0.0756348	0.0488322	0.990552	0.0309072
ChatGPT-4o Total score	2.91667	2.45833	2.04167	2.5	0.00678757	8.3795e-06	0.00359858	0.0291524	0.000226246	0.0194323
ChatGPT-4o mini Total score	2.54167	2.45833	2.04167	2.5	0.449646	0.00760903	0.365486	0.505852	0.0291524	0.46991
Claude 3 Opus Total score	2.75	2.45833	2.04167	2.5	0.0366528	0.000128625	0.0199235	0.0756348	0.000868222	0.0537934
Claude 3.5 Sonnet Total score	2.75	2.45833	2.04167	2.5	0.0366528	0.000128625	0.0199235	0.0756348	0.000868222	0.0537934
Gemini Pro 1.5 Total score	2.5	2.45833	2.04167	2.5	0.388467	0.00863775	0.295199	0.476755	0.0291524	0.398519
Tongyi Qianwen2.5 Total score	2.29167	2.45833	2.04167	2.5	0.811486	0.116243	0.878081	0.868429	0.184622	0.878081
CHATGLM Total score	2	2.45833	2.04167	2.5	0.149567	0.836265	0.139608	0.212543	0.868429	0.209413
Ernie Bot3.5 Total score	1.58333	2.45833	2.04167	2.5	0.039218	0.4379	0.0491043	0.0756348	0.505852	0.0883877
The accuracy scores comparison of LLM models with physicians in clinical diagnosis and treatment questions of breast cancer
Methods	Methods_mean	Attending_mean	Fellow_mean	Resident_mean	vs_attending_p	vs_fellow_p	vs_resident_p	vs_attending_fdr	vs_fellow_fdr	vs_resident_fdr	Attending_vs_Fellow	Attending_vs_Resident	Fellow_vs_Resident
chatgpt-4 Total score	2.76923	2.80769	2.80769	2.76923	0.804922	0.973677	0.569374	0.905537	0.973677	0.809111	0.722465	0.738341	0.4834
ChatGPT-4o Total score	2.92308	2.80769	2.80769	2.76923	0.185413	0.322057	0.102247	0.579703	0.579703	0.513082
ChatGPT-4o mini Total score	3	2.80769	2.80769	2.76923	0.0413001	0.0812103	0.0209175	0.513082	0.513082	0.513082
Claude 3 Opus Total score	2.76923	2.80769	2.80769	2.76923	0.478047	0.707061	0.301113	0.717071	0.830028	0.579703
Claude 3.5 Sonnet Total score	2.76923	2.80769	2.80769	2.76923	0.478047	0.707061	0.301113	0.717071	0.830028	0.579703
Gemini Pro 1.5 Total score	2.65385	2.80769	2.80769	2.76923	0.841011	0.934227	0.599559	0.908292	0.970159	0.809404
Tongyi Qianwen2.5 Total score	2.80769	2.80769	2.80769	2.76923	0.467872	0.693872	0.293956	0.717071	0.830028	0.579703
CHATGLM Total score	2.34615	2.80769	2.80769	2.76923	0.195065	0.132427	0.308771	0.579703	0.513082	0.579703
Ernie Bot3.5 Total score	2.38462	2.80769	2.80769	2.76923	0.133021	0.0833377	0.22326	0.513082	0.513082	0.579703
