# Supplementary material for: Evaluation of Large Language Models for Radiologists’ Support in Multidisciplinary Breast Cancer Teams: Comparative Study
Source: JMIR Med Inform. 2026 Feb 2;14:e68182. doi: 10.2196/68182 (PMC12910264; doi:10.2196/68182)
Supplement: Multimedia Appendix 4 [file medinform_v14i1e68182_app4.xlsx]

## Sheet: LLM data
No.	Q	No.	chatgpt-4（1）	chatgpt-4（2）	chatgpt-4（3）	No.	ChatGPT-4o（1）	ChatGPT-4o（2）	ChatGPT-4o（3）	No.	ChatGPT-4o mini (1)	ChatGPT-4o mini (2)	ChatGPT-4o mini (3)	No.	Claude 3 Opus (1)	Claude 3 Opus (2)	Claude 3 Opus (3)	No.	Claude 3.5 Sonnet (1)	Claude 3.5 Sonnet (2)	Claude 3.5 Sonnet (3)	No.	Gemini 1.5 Pro（1）	Gemini 1.5 Pro（2）	Gemini 1.5 Pro（3）	No.	Tongyi Qianwen2.5 （1）	Tongyi Qianwen2.5 （2）	Tongyi Qianwen2.5 （3）	No.	ChatGLM （1）	ChatGLM （2）	ChatGLM （3）	No.	Ernie Bot 3.5 （1）	Ernie Bot 3.5 （2）	Ernie Bot 3.5 （3）
1	Can an oval, hypoechoic lesion, growing parallel, with partially obscured margins and mild posterior enhancement on breast ultrasound be classified as BI-RADS 4a?	1	Yes, an oval, hypoechoic lesion growing parallel to the skin with partially obscured margins and mild posterior enhancement observed on breast ultrasound could potentially be classified as BI-RADS 4a. The BI-RADS (Breast Imaging Reporting and Data System) is a widely accepted risk assessment and quality assurance tool used in mammography, ultrasound, and MRI to describe mammogram findings and to …	Yes, an oval, hypoechoic lesion that grows parallel to the skin with partially obscured margins and mild posterior enhancement on a breast ultrasound could be classified as BI-RADS 4a according to the Breast Imaging Reporting and Data System (BI-RADS). BI-RADS 4a is used to describe lesions that are considered to have a low suspicion of malignancy but are not entirely benign, warranting further e…	Yes, an oval, hypoechoic lesion growing parallel to the skin with partially obscured margins and mild posterior enhancement on a breast ultrasound can be classified as **BI-RADS 4a**. BI-RADS 4a is used to describe lesions that are suspicious but have a low suspicion of malignancy. ### Key Features of BI-RADS 4a: 1. **Oval Shape**: Lesions with an oval shape tend to be less suspicious compared to…	1	Yes, an oval, hypoechoic lesion growing parallel to the skin with partially obscured margins and mild posterior enhancement on a breast ultrasound can be classified as **BI-RADS 4a**. BI-RADS 4a is used to describe lesions that are suspicious but have a low suspicion of malignancy. ### Key Features of BI-RADS 4a: 1. **Oval Shape**: Lesions with an oval shape tend to be less suspicious compared to…	Yes, an oval, hypoechoic lesion that is growing parallel with partially obscured margins and mild posterior enhancement on a breast ultrasound can be classified as BI-RADS 4a. Here’s why this classification is appropriate: ### BI-RADS Classification Overview The Breast Imaging Reporting and Data System (BI-RADS) is a standardized system developed by the American College of Radiology to categorize…	Yes, an oval, hypoechoic lesion that is growing parallel with partially obscured margins and mild posterior enhancement on a breast ultrasound can be classified as BI-RADS 4a. Here's why this classification fits: ### BI-RADS Classification Overview The Breast Imaging Reporting and Data System (BI-RADS) categorizes breast imaging findings to help standardize reporting and management. BI-RADS 4 is …	1	Yes, an oval, hypoechoic lesion with partially obscured margins and mild posterior enhancement on a breast ultrasound can be classified as BI-RADS 4a. The BI-RADS (Breast Imaging Reporting and Data System) classification is used to categorize breast findings based on their likelihood of malignancy: - **BI-RADS 4a**: This category indicates a "low suspicion" for malignancy. Lesions classified as B…	Yes, an oval, hypoechoic lesion with partially obscured margins and mild posterior enhancement on a breast ultrasound can be classified as BI-RADS 4a. Here’s a breakdown of why this classification might be appropriate: - **Oval Shape**: Oval lesions can be either benign or malignant, but their shape alone does not determine malignancy. - **Hypoechoic**: Lesions that appear darker on ultrasound co…	An oval, hypoechoic lesion with partially obscured margins and mild posterior enhancement on breast ultrasound could indeed be classified as BI-RADS 4a. Here’s why: - **Oval Shape**: While the oval shape is typically less concerning than irregular shapes, it does not exclude the possibility of malignancy. - **Hypoechoic**: Hypoechoic lesions (darker than surrounding tissue) are a common feature i…	1	Yes, an oval, hypoechoic lesion that is growing parallel to the skin surface, with partially obscured margins and mild posterior enhancement on breast ultrasound, can be classified as BI-RADS 4a. BI-RADS (Breast Imaging Reporting and Data System) is a standardized classification system used to describe findings on mammograms, ultrasounds, and MRIs. Category 4 is suspicious for malignancy. It is f…	Yes, an oval, hypoechoic lesion growing parallel to the skin, with partially obscured margins and mild posterior enhancement on ultrasound, can be classified as BI-RADS 4a (low suspicion for malignancy). BI-RADS 4 lesions are suspicious for malignancy, with 4a indicating a 2-10% likelihood. The described lesion has some suspicious features like hypoechogenicity, partially obscured margins, and mi…	Yes, an oval, hypoechoic lesion that is growing parallel to the skin, with partially obscured margins and mild posterior enhancement on ultrasound, can be appropriately classified as BI-RADS 4a (low suspicion for malignancy, 2-10% likelihood). The lesion has some suspicious features like hypoechogenicity, partially obscured margins, and posterior enhancement, but also some features more typical o…	1	Yes, an oval, hypoechoic lesion, growing parallel, with partially obscured margins and mild posterior enhancement on breast ultrasound can potentially be classified as BI-RADS 4a. Key points: 1. BI-RADS 4 category: Indicates a suspicious abnormality with a recommendation for biopsy. 2. BI-RADS 4a subcategory: Low suspicion for malignancy (>2% to ≤10% likelihood of cancer). 3. Ultrasound features …	Yes, an oval, hypoechoic lesion, growing parallel, with partially obscured margins and mild posterior enhancement on breast ultrasound can potentially be classified as BI-RADS 4a. Key points: 1. BI-RADS 4a indicates low suspicion for malignancy (>2% to ≤10% likelihood of cancer). 2. Ultrasound features described: - Oval shape and parallel orientation are generally favorable - Hypoechoic appearanc…	Yes, an oval, hypoechoic lesion, growing parallel, with partially obscured margins and mild posterior enhancement on breast ultrasound can potentially be classified as BI-RADS 4a. Key points: 1. BI-RADS 4a indicates low suspicion for malignancy. 2. Ultrasound features described include: - Mostly benign features (oval shape, parallel orientation) - Some concerning features (partially obscured marg…	1	Yes, an oval, hypoechoic lesion, growing parallel, with partially obscured margins and mild posterior enhancement on breast ultrasound can indeed be classified as BI-RADS 4a. Here's a breakdown of why these characteristics fit within the BI-RADS 4a category: * **Oval shape:** While not always indicative of malignancy, oval shape is a common feature of many breast cancers. * **Hypoechoic:** This m…	Yes, an oval, hypoechoic lesion, growing parallel to the skin, with partially obscured margins and mild posterior enhancement on breast ultrasound can be classified as BI-RADS 4a. Here's a breakdown of why these characteristics fit the BI-RADS 4a classification: * **Oval shape:** While not always indicative of malignancy, an oval shape is a common feature in breast cancer. * **Hypoechoic:** This …	Yes, an oval, hypoechoic lesion, growing parallel, with partially obscured margins, and mild posterior enhancement on breast ultrasound can be classified as BI-RADS 4a. Here's a breakdown of why these characteristics fit the BI-RADS 4a classification: * **Oval shape:** While not always indicative of malignancy, an oval shape is a common feature in breast cancer. * **Hypoechoic:** This term means …	1	The Breast Imaging Reporting and Data System (BI-RADS) is a standardized system used by radiologists to describe and report findings from breast imaging exams, including ultrasound. BI-RADS categories help in the classification of breast masses and guide the management and follow-up of patients. The characteristics you've described—oval, hypoechoic (darker than surrounding tissue on ultrasound), …	The Breast Imaging Reporting and Data System (BI-RADS) is a standardized system used by radiologists to describe and report findings from breast imaging examinations, including ultrasounds. BI-RADS categories help in communicating the risk of malignancy and guiding appropriate management. An oval, hypoechoic lesion with partially obscured margins and mild posterior enhancement growing parallel to…	In breast ultrasound terminology, the BI-RADS (Breast Imaging Reporting and Data System) classification system is used to standardize reporting and to communicate findings clearly among healthcare providers and patients. BI-RADS categories range from 1 (negative) to 6 (known biopsy-proven malignancy). A lesion described as oval, hypoechoic (appearing darker on the ultrasound image), with parallel…	1	No. An oval, hypoechoic lesion growing parallel with partially obscured margins and mild posterior enhancement on breast ultrasound would not typically be classified as BI-RADS 4a. BI-RADS 4a lesions typically have well-defined margins and are often described as having a “suggestive of malignancy” appearance, which is not consistent with partially obscured margins. The BI-RADS classification syst…	The Breast Imaging Reporting and Data System (BI-RADS) is a standardized system for reporting findings on breast imaging exams, including mammography, ultrasound, and MRI. It provides a classification system that categorizes lesions into five categories based on the suspicion of malignancy, ranging from BI-RADS 1 (negative) to BI-RADS 5 (highly suggestive of malignancy). A BI-RADS 4 category is u…	Yes, an oval, hypoechoic lesion with characteristics such as growing parallel, partially obscured margins, and mild posterior enhancement on a breast ultrasound could be classified as BI-RADS 4a, according to the Breast Imaging Reporting and Data System (BI-RADS) established by the American College of Radiology. BI-RADS is a standardized system for reporting findings on breast imaging exams, incl…	1	An oval, hypoechoic lesion on breast ultrasound, with features such as parallel growth, partially obscured margins, and mild posterior enhancement, could potentially be classified as BI-RADS 4a, but this determination would ultimately depend on the radiologist's interpretation and assessment of the overall ultrasound findings. BI-RADS (Breast Imaging Reporting and Data System) is a standardized s…	An oval, hypoechoic lesion on breast ultrasound that is growing parallel, has partially obscured margins, and demonstrates mild posterior enhancement could potentially be classified as BI-RADS 4a, but this determination ultimately depends on the overall assessment of the radiologist. BI-RADS (Breast Imaging-Reporting and Data System) is a standardized system used to categorize breast imaging find…	An oval, hypoechoic lesion on breast ultrasound, growing parallel (indicating that the growth is likely benign in nature as it expands the tissue around it rather than invading it), with partially obscured margins, and mild posterior enhancement can indeed be classified as BI-RADS 4a, but the final categorization should be made with caution and consideration of additional clinical information. BI…
2	Can an oval, hypoechoic lesion, growing non-parallel/vertically, with heterogeneous echo pattern and obscured margins on breast ultrasound be classified as BI-RADS 4b?	2	Yes, an oval, hypoechoic lesion growing non-parallel (vertically) with a heterogeneous echo pattern and obscured margins observed on breast ultrasound could be classified as BI-RADS 4b. This classification indicates a moderate suspicion of malignancy, which means the lesion has characteristics that make it more suspicious than those usually found in BI-RADS 4a but not as definitively malignant as…	Yes, an oval, hypoechoic lesion that is growing non-parallel or vertically (also referred to as an "anti-parallel" or "taller-than-wide" orientation), with a heterogeneous echo pattern and obscured margins on a breast ultrasound, could be classified as BI-RADS 4b. This category in the Breast Imaging Reporting and Data System (BI-RADS) indicates a moderate suspicion of malignancy, and the characte…	Yes, an oval, hypoechoic lesion that is growing non-parallel (vertically oriented), with a heterogeneous echo pattern and obscured margins on breast ultrasound can be classified as **BI-RADS 4b**. BI-RADS 4b is used to describe lesions with a moderate suspicion of malignancy. ### Key Features of BI-RADS 4b: 1. **Oval Shape**: While an oval shape can suggest a benign lesion, other features such as…	2	Yes, an oval, hypoechoic lesion that is growing non-parallel (vertically oriented), with a heterogeneous echo pattern and obscured margins on breast ultrasound can be classified as **BI-RADS 4b**. BI-RADS 4b is used to describe lesions with a moderate suspicion of malignancy. ### Key Features of BI-RADS 4b: 1. **Oval Shape**: While an oval shape can suggest a benign lesion, other features such as…	Yes, an oval, hypoechoic lesion growing non-parallel (vertically), with a heterogeneous echo pattern and obscured margins on a breast ultrasound can be classified as BI-RADS 4b. Here’s why this classification fits: ### BI-RADS Classification Overview The Breast Imaging Reporting and Data System (BI-RADS) provides a standardized way to report breast imaging findings, assess the level of suspicion …	Yes, an oval, hypoechoic lesion that grows non-parallel (vertically), with a heterogeneous echo pattern and obscured margins on a breast ultrasound can be classified as BI-RADS 4b. Here’s why this classification is appropriate: ### BI-RADS Classification Overview The Breast Imaging Reporting and Data System (BI-RADS) provides a standardized approach to categorize breast imaging findings. The BI-R…	2	Yes, an oval, hypoechoic lesion with a non-parallel (vertically oriented) growth pattern, heterogeneous echo pattern, and obscured margins on breast ultrasound can be classified as BI-RADS 4b. Here’s why this classification might be appropriate: - **Oval Shape**: While typically less suspicious than irregular shapes, an oval shape alone does not rule out malignancy. - **Hypoechoic**: A darker app…	Yes, an oval, hypoechoic lesion that is growing non-parallel/vertically, with a heterogeneous echo pattern and obscured margins on breast ultrasound can be classified as BI-RADS 4b. Here's a breakdown of how each feature aligns with BI-RADS 4b: - **Oval Shape**: While typically less suspicious than irregular shapes, an oval shape does not exclude malignancy, especially when other concerning featu…	Yes, an oval, hypoechoic lesion with non-parallel (vertically oriented) growth, a heterogeneous echo pattern, and obscured margins can be classified as BI-RADS 4b. Here’s how these features align with BI-RADS 4b criteria: - **Oval Shape**: While an oval shape can sometimes be less suspicious, the other features contribute significantly to the classification. - **Hypoechoic**: A lesion that appear…	2	Yes, an oval, hypoechoic lesion that is growing non-parallel or vertically to the skin surface, with a heterogeneous echo pattern and obscured margins on breast ultrasound, can be classified as BI-RADS 4b (moderate suspicion for malignancy). The described lesion has several features that raise concern for malignancy: 1. Non-parallel or vertical growth: Malignant lesions often grow perpendicular t…	Yes, an oval, hypoechoic lesion growing non-parallel or vertically to the skin, with a heterogeneous echo pattern and obscured margins on ultrasound, can be classified as BI-RADS 4b (moderate suspicion for malignancy, 10-50% likelihood). Several features raise concern for malignancy: 1. Non-parallel or vertical growth, more typical of malignant lesions 2. Heterogeneous echogenicity, more commonly…	Yes, an oval, hypoechoic lesion growing non-parallel or vertically, with a heterogeneous echo pattern and obscured margins on ultrasound, can be classified as BI-RADS 4b (moderate suspicion for malignancy, 10-50% likelihood). Several features are concerning for malignancy, including the non-parallel orientation, heterogeneous echogenicity, obscured margins suggesting infiltration, and hypoechoic …	2	Yes, an oval, hypoechoic lesion, growing non-parallel/vertically, with heterogeneous echo pattern and obscured margins on breast ultrasound can be classified as BI-RADS 4b. Key points: 1. BI-RADS 4b indicates moderate suspicion for malignancy (>10% to ≤50% likelihood of cancer). 2. Ultrasound features described: - Oval shape is generally a benign feature - Non-parallel/vertical growth is more con…	Yes, an oval, hypoechoic lesion, growing non-parallel/vertically, with heterogeneous echo pattern and obscured margins on breast ultrasound can be classified as BI-RADS 4b. Key points: 1. BI-RADS 4b indicates moderate suspicion for malignancy. 2. Ultrasound features described: - Oval shape (generally benign) - Non-parallel/vertical growth (more concerning) - Hypoechoic with heterogeneous echo pat…	Yes, an oval, hypoechoic lesion, growing non-parallel/vertically, with heterogeneous echo pattern and obscured margins on breast ultrasound can be classified as BI-RADS 4b. Key points: 1. BI-RADS 4b indicates moderate suspicion for malignancy. 2. Ultrasound features described: - Oval shape (generally benign) - Non-parallel/vertical growth (concerning) - Hypoechoic with heterogeneous echo pattern …	2	Yes, an oval, hypoechoic lesion, growing non-parallel (vertically), with a heterogeneous echo pattern and obscured margins on breast ultrasound, can certainly be classified as BI-RADS 4b. Let's break down why these characteristics align with BI-RADS 4b: * **Oval shape:** While not exclusively indicative of malignancy, an oval shape is a common feature in breast cancer. * **Hypoechoic:** This mean…	Yes, an oval, hypoechoic lesion, growing non-parallel/vertically, with a heterogeneous echo pattern and obscured margins on breast ultrasound, can certainly be classified as BI-RADS 4b. **Explanation:** * **BI-RADS 4b:** This category signifies a moderate suspicion of malignancy (10-50% likelihood). The characteristics you described fit this category due to the following: * **Oval shape:** While …	Yes, an oval, hypoechoic lesion, growing non-parallel/vertically (meaning perpendicular to the skin), with a heterogeneous echo pattern and obscured margins on breast ultrasound can indeed be classified as BI-RADS 4b. **Why These Characteristics Fit BI-RADS 4b:** * **Oval shape:** While not always indicative of malignancy, it's a common feature in breast cancer. * **Hypoechoic:** This means the l…	2	The characteristics you've described—oval, hypoechoic, non-parallel (vertical) orientation, heterogeneous echo pattern, and obscured margins—are features that are more suggestive of malignancy. Based on these characteristics, the lesion could indeed be classified as BI-RADS 4b. BI-RADS 4b indicates a finding that is suspicious for malignancy with a moderate likelihood (10-50%) of being cancerous.…	The description of an oval, hypoechoic lesion that is growing non-parallel (vertically) with heterogeneous echo pattern and obscured margins on breast ultrasound suggests features that are more suggestive of malignancy. Given these characteristics, the lesion is likely to be categorized as BI-RADS 4b, which indicates a moderate concern for malignancy with a probability of 10-50%. Here's a breakdo…	An oval, hypoechoic lesion that grows non-parallel/vertically, has a heterogeneous echo pattern, and obscured margins on breast ultrasound would be evaluated closely to determine the appropriate BI-RADS category. Given the characteristics described, this lesion seems to exhibit several features that could suggest a higher likelihood of malignancy. Here's how these features align with the BI-RADS …	2	No. An oval, hypoechoic lesion growing non-parallel/vertically with a heterogeneous echo pattern and obscured margins on breast ultrasound would not typically be classified as BI-RADS 4b. BI-RADS 4b lesions are characterized by having a “highly suggestive of malignancy” appearance, which is not consistent with the features you’ve described. BI-RADS 4b lesions are often described as having ill-def…	An oval, hypoechoic lesion with the following characteristics on breast ultrasound: - Growing non-parallel/vertically (oriented perpendicular to the skin surface) - Heterogeneous echo pattern (varied appearance of the internal echoes within the lesion) - Obscured margins (indistinct or poorly defined boundaries) could indeed be classified as BI-RADS 4b. The BI-RADS 4b category is used for lesions…	Yes, an oval, hypoechoic lesion that is growing non-parallel/vertically, with a heterogeneous echo pattern and obscured margins on a breast ultrasound could be classified as BI-RADS 4b. The Breast Imaging Reporting and Data System (BI-RADS) uses a classification system to standardize the reporting and management of breast imaging findings. Here's a brief explanation of the BI-RADS categories: - *…	2	Yes, an oval, hypoechoic lesion on breast ultrasound that is growing non-parallel/vertically, exhibits a heterogeneous echo pattern, and has obscured margins could potentially be classified as BI-RADS 4b. This categorization is based on the radiologist's assessment of the lesion's characteristics and their correlation with the BI-RADS criteria for malignancy risk. In particular, non-parallel/vert…	An oval, hypoechoic lesion on breast ultrasound that is growing non-parallel or vertically, has a heterogeneous echo pattern, and obscured margins could potentially be classified as BI-RADS 4b, but again, this determination ultimately depends on the comprehensive assessment of the radiologist. BI-RADS 4b indicates a lesion with a moderate suspicion for malignancy, with a likelihood of being cance…	An oval, hypoechoic lesion on breast ultrasound that is growing non-parallel or vertically, with a heterogeneous echo pattern, and obscured margins can indeed be classified as BI-RADS 4b, but this determination should be made with caution and consideration of the full clinical context. BI-RADS 4b indicates a lesion with a moderate suspicion of malignancy (10-50% likelihood of malignancy). This ca…
3	Can an irregular, indistinct, hypoechoic lesion with spiculated, angular, or microlobulated margins on breast ultrasound be classified as BI-RADS 4c?	3	Yes, an irregular, indistinct, hypoechoic lesion with spiculated, angular, or microlobulated margins observed on breast ultrasound could indeed be classified as BI-RADS 4c. This classification indicates a high suspicion of malignancy, and the lesion’s characteristics warrant more urgent and definitive diagnostic procedures, such as a biopsy, to determine the presence of cancer. The specific featu…	Yes, an irregular, indistinct, hypoechoic lesion with spiculated, angular, or microlobulated margins on a breast ultrasound can be classified as BI-RADS 4c. The BI-RADS 4c category is used to indicate a high suspicion of malignancy, although it is not definitive for cancer. The characteristics you've described—irregular shape, indistinct boundaries, hypoechoic appearance, and particularly spicula…	Yes, an irregular, indistinct, hypoechoic lesion with spiculated, angular, or microlobulated margins on breast ultrasound can be classified as **BI-RADS 4c**. BI-RADS 4c is used to describe lesions with a high suspicion of malignancy. ### Key Features of BI-RADS 4c: 1. **Irregular Shape**: Irregularly shaped lesions are more concerning for malignancy compared to round or oval lesions, as they oft…	3	Yes, an irregular, indistinct, hypoechoic lesion with spiculated, angular, or microlobulated margins on breast ultrasound can be classified as **BI-RADS 4c**. BI-RADS 4c is used to describe lesions with a high suspicion of malignancy. ### Key Features of BI-RADS 4c: 1. **Irregular Shape**: Irregularly shaped lesions are more concerning for malignancy compared to round or oval lesions, as they oft…	Yes, an irregular, indistinct, hypoechoic lesion with spiculated, angular, or microlobulated margins on breast ultrasound can be classified as BI-RADS 4c. Here’s why this classification is appropriate: ### BI-RADS Classification Overview The Breast Imaging Reporting and Data System (BI-RADS) categorizes breast imaging findings to help standardize reporting, assess the level of suspicion for malig…	Yes, an irregular, indistinct, hypoechoic lesion with spiculated, angular, or microlobulated margins on breast ultrasound can be classified as BI-RADS 4c. Here's why this classification is appropriate: ### BI-RADS Classification Overview The Breast Imaging Reporting and Data System (BI-RADS) categorizes breast imaging findings to standardize reporting and guide clinical management. The BI-RADS 4 …	3	Yes, an irregular, indistinct, hypoechoic lesion with spiculated, angular, or microlobulated margins on breast ultrasound can be classified as BI-RADS 4c. Here's why: - **Irregular Shape**: Lesions with irregular shapes are often more concerning for malignancy compared to those with more regular shapes. - **Indistinct Margins**: Lesions with poorly defined or indistinct margins can be indicative …	Yes, an irregular, indistinct, hypoechoic lesion with spiculated, angular, or microlobulated margins on breast ultrasound is typically classified as BI-RADS 4c. Here’s how these features align with BI-RADS 4c: - **Irregular Shape**: Irregularly shaped lesions are more concerning for malignancy than well-defined, regular shapes. - **Indistinct Margins**: Poorly defined or indistinct margins are of…	Yes, an irregular, indistinct, hypoechoic lesion with spiculated, angular, or microlobulated margins on breast ultrasound can be classified as BI-RADS 4c. Here’s how these features align with BI-RADS 4c: - **Irregular Shape**: An irregularly shaped lesion raises concern for malignancy as it is less likely to be benign. - **Indistinct Margins**: Lesions with poorly defined or indistinct margins ar…	3	Yes, an irregular, hypoechoic lesion with indistinct margins and a spiculated, angular, or microlobulated shape on breast ultrasound can be classified as BI-RADS 4c, indicating a high suspicion for malignancy (50-95% likelihood). The described features are strongly suggestive of malignancy: 1. Irregular shape: Malignant lesions often have an irregular shape, as opposed to the oval or round shape …	Yes, an irregular, hypoechoic lesion with indistinct margins and a spiculated, angular, or microlobulated shape on ultrasound can be classified as BI-RADS 4c, indicating a high suspicion for malignancy (50-95% likelihood). Several features are strongly suggestive of malignancy: 1. Irregular shape, more typical of malignant lesions 2. Hypoechoic appearance, while not specific, often seen in malign…	Yes, an irregular, hypoechoic lesion with indistinct margins and a spiculated, angular, or microlobulated shape on ultrasound can be classified as BI-RADS 4c, indicating a high suspicion for malignancy (50-95% likelihood). The irregular shape, hypoechoic appearance, indistinct margins suggesting infiltration, and spiculated/angular/microlobulated margins highly suspicious for an infiltrative grow…	3	Yes, an irregular, indistinct, hypoechoic lesion with spiculated, angular, or microlobulated margins on breast ultrasound can be classified as BI-RADS 4c. Key points: 1. BI-RADS 4c indicates high suspicion for malignancy (>50% to <95% likelihood of cancer). 2. Ultrasound features described: - Irregular shape (suspicious) - Indistinct appearance (concerning) - Hypoechoic (can be seen in malignanci…	Yes, an irregular, indistinct, hypoechoic lesion with spiculated, angular, or microlobulated margins on breast ultrasound can be classified as BI-RADS 4c. Key points: 1. BI-RADS 4c indicates high suspicion for malignancy. 2. Ultrasound features described: - Irregular shape (suspicious) - Indistinct appearance (concerning) - Hypoechoic (can indicate malignancy) - Spiculated, angular, or microlobul…	Yes, an irregular, indistinct, hypoechoic lesion with spiculated, angular, or microlobulated margins on breast ultrasound can be classified as BI-RADS 4c. Key points: 1. BI-RADS 4c indicates high suspicion for malignancy. 2. Ultrasound features described: - Irregular shape (suspicious) - Indistinct appearance (concerning) - Hypoechoic (can indicate malignancy) - Spiculated, angular, or microlobul…	3	Yes, an irregular, indistinct, hypoechoic lesion with spiculated, angular, or microlobulated margins on breast ultrasound is highly suggestive of malignancy and would likely be classified as BI-RADS 4c. Here's a breakdown of why these characteristics fit the BI-RADS 4c classification: * **Irregular shape:** This is a common characteristic of malignant tumors, as they tend to grow in an uncontroll…	Yes, an irregular, indistinct, hypoechoic lesion with spiculated, angular, or microlobulated margins on breast ultrasound is highly suggestive of malignancy and would likely be classified as BI-RADS 4c. Here's a breakdown of why these characteristics fit the BI-RADS 4c classification: * **Irregular Shape:** Malignant tumors often grow in an uncontrolled and invasive manner, resulting in an irregu…	Yes, an irregular, indistinct, hypoechoic lesion with spiculated, angular, or microlobulated margins on breast ultrasound is highly suggestive of malignancy and would likely be classified as BI-RADS 4c. Here's a breakdown of why these characteristics fit the BI-RADS 4c classification: * **Irregular Shape:** Malignant tumors often grow in an uncontrolled and invasive manner, resulting in an irregu…	3	An irregular, indistinct, hypoechoic lesion with spiculated, angular, or microlobulated margins on breast ultrasound would typically be highly suspicious for malignancy. These features are characteristic of a more aggressive or advanced form of cancer and would generally be classified as BI-RADS 4c or even BI-RADS 5, depending on the specific details and the radiologist's assessment. Here's a bre…	An irregular, hypoechoic lesion with spiculated, angular, or microlobulated margins on breast ultrasound is highly suggestive of malignancy. These features are typically associated with more concerning characteristics of breast cancer. Given these descriptions, such a lesion would likely be classified as BI-RADS 4c, which indicates a high degree of suspicion for malignancy, with a probability ran…	An irregular, hypoechoic lesion with spiculated, angular, or microlobulated margins on breast ultrasound would be highly suspicious and indicative of a higher likelihood of malignancy. These features are strongly associated with malignancy in breast lesions. Here's a breakdown of the characteristics mentioned: - **Irregular Shape**: Irregularly shaped masses are more commonly associated with mali…	3	Yes, an irregular, indistinct, hypoechoic lesion with spiculated, angular, or microlobulated margins on breast ultrasound could be classified as BI-RADS 4c. BI-RADS 4c is characterized by a “highly suspicious abnormality” that is highly suggestive of cancer and warrants immediate biopsy. The BI-RADS classification system provides a standardized lexicon for radiologists to describe the characteris…	Yes, an irregular, indistinct, hypoechoic lesion with spiculated, angular, or microlobulated margins on breast ultrasound can be classified as BI-RADS 4c. The BI-RADS 4c category is used for lesions that have a high suspicion for malignancy, with a likelihood of malignancy ranging from 50% to 95%. The features you've described are highly suggestive of malignancy: - **Irregular shape:** Lesions th…	Yes, an irregular, indistinct, hypoechoic lesion with spiculated, angular, or microlobulated margins on a breast ultrasound can be classified as BI-RADS 4c. The Breast Imaging Reporting and Data System (BI-RADS) categorizes breast lesions based on their likelihood of being malignant, and the features you've described are highly suggestive of malignancy. Here's a brief explanation of the BI-RADS 4…	3	Yes, an irregular, indistinct, hypoechoic lesion on breast ultrasound with spiculated, angular, or microlobulated margins is highly suspicious for malignancy and could be classified as BI-RADS 4c. This categorization reflects a higher level of concern for malignancy compared to BI-RADS 4a or 4b, with a recommended course of action typically involving prompt further evaluation, such as biopsy, to …	An irregular, indistinct, hypoechoic lesion with spiculated, angular, or microlobulated margins on breast ultrasound is highly suggestive of malignancy and could indeed be classified as BI-RADS 4c. BI-RADS 4c indicates a lesion with a high suspicion for malignancy, with a likelihood of being cancerous greater than 50%. The features you've described—irregular shape, indistinct margins, hypoechoic …	Yes, an irregular, indistinct, hypoechoic lesion with spiculated, angular, or microlobulated margins on breast ultrasound can be classified as BI-RADS 4c. This category indicates a lesion with a moderate to high suspicion of malignancy (50-95% likelihood of malignancy). The features you describe—irregular shape, indistinct margins, hypoechoic appearance, and spiculated, angular, or microlobulated…
4	Can a round, hypoechoic lesion with anechoic center, clear boundaries, thin and smooth walls, posterior enhancement, and side shadowing on breast ultrasound be classified as BI-RADS 3?	4	Yes, a round, hypoechoic lesion with an anechoic center, clear boundaries, thin and smooth walls, posterior enhancement, and side shadowing on breast ultrasound could be classified as BI-RADS 3. This classification indicates that the lesion is "probably benign," with a less than 2% risk of malignancy. The characteristics you described are suggestive of a benign lesion, such as a simple cyst or ot…	Yes, a round, hypoechoic lesion with an anechoic center, clear boundaries, thin and smooth walls, posterior enhancement, and side shadowing on breast ultrasound can be classified as BI-RADS 3. This classification in the Breast Imaging Reporting and Data System (BI-RADS) is used for lesions that are "probably benign," with a less than 2% likelihood of malignancy. The characteristics you've describ…	A round, hypoechoic lesion with an anechoic center, clear boundaries, thin and smooth walls, posterior enhancement, and side shadowing on breast ultrasound presents features that suggest a benign nature, such as a simple cyst or a complicated cyst. However, the classification into BI-RADS 3, which indicates a "probably benign" finding with a recommendation for short-term follow-up, could apply de…	4	Yes, a round, hypoechoic lesion with an anechoic center, clear boundaries, thin and smooth walls, posterior enhancement, and side shadowing on a breast ultrasound can be classified as BI-RADS 3. Here’s why this classification is appropriate: ### BI-RADS Classification Overview The Breast Imaging Reporting and Data System (BI-RADS) is used to standardize breast imaging reporting and to guide manag…	Yes, a round, hypoechoic lesion with an anechoic center, clear boundaries, thin and smooth walls, posterior enhancement, and side shadowing on a breast ultrasound can be classified as BI-RADS 3. Here’s why this classification is appropriate: ### BI-RADS Classification Overview The Breast Imaging Reporting and Data System (BI-RADS) standardizes breast imaging reporting and guides management decisi…	Yes, a round, hypoechoic lesion with an anechoic center, clear boundaries, thin and smooth walls, posterior enhancement, and side shadowing on a breast ultrasound can be classified as BI-RADS 3. Here’s why: ### BI-RADS Classification Overview The Breast Imaging Reporting and Data System (BI-RADS) standardizes breast imaging reporting and guides management decisions. The BI-RADS 3 category is used…	4	Yes, a round, hypoechoic lesion with an anechoic center, clear boundaries, thin and smooth walls, posterior enhancement, and side shadowing on breast ultrasound is typically classified as BI-RADS 3. Here’s how these features align with BI-RADS 3: - **Round Shape**: Lesions that are round are often less concerning than irregularly shaped lesions. - **Hypoechoic**: While hypoechoic lesions can be e…	Yes, a round, hypoechoic lesion with an anechoic center, clear boundaries, thin and smooth walls, posterior enhancement, and side shadowing on breast ultrasound can be classified as BI-RADS 3. Here’s why: - **Round Shape**: Lesions that are round and well-circumscribed are typically less concerning for malignancy. - **Hypoechoic with Anechoic Center**: Hypoechoic lesions with an anechoic center a…	No, a round, hypoechoic lesion with an anechoic center, clear boundaries, thin and smooth walls, posterior enhancement, and side shadowing on breast ultrasound is typically classified as BI-RADS 2, not BI-RADS 3. Here’s why: - **Round Shape**: Round lesions are generally considered less suspicious for malignancy. - **Hypoechoic with Anechoic Center**: An anechoic center (indicating fluid) suggest…	4	Yes, a round, hypoechoic lesion with an anechoic center, clear boundaries, thin and smooth walls, posterior enhancement, and side shadowing on breast ultrasound can be classified as BI-RADS 3, indicating a probably benign finding with less than 2% likelihood of malignancy. The described features are highly suggestive of a simple breast cyst: 1. Round shape: Benign lesions often have a round or ov…	Yes, a round, hypoechoic lesion with an anechoic center, clear boundaries, thin and smooth walls, posterior enhancement, and side shadowing on ultrasound can be classified as BI-RADS 3, indicating a probably benign finding with less than 2% likelihood of malignancy. The features are highly suggestive of a simple cyst: 1. Round shape, typical of benign lesions 2. Anechoic, fluid-filled center char…	Yes, a round, hypoechoic lesion with an anechoic center, clear boundaries, thin and smooth walls, posterior enhancement, and side shadowing on ultrasound can be classified as BI-RADS 3, indicating a probably benign finding with less than 2% likelihood of malignancy. The features are highly suggestive of a simple breast cyst: round shape, anechoic fluid-filled center, clear thin smooth walls, post…	4	Yes, a round, hypoechoic lesion with anechoic center, clear boundaries, thin and smooth walls, posterior enhancement, and side shadowing on breast ultrasound can typically be classified as BI-RADS 3. Key points: 1. BI-RADS 3 indicates a probably benign finding (≤2% likelihood of malignancy). 2. Ultrasound features described: - Round shape with anechoic center (typical of a simple cyst) - Clear bo…	Yes, a round, hypoechoic lesion with anechoic center, clear boundaries, thin and smooth walls, posterior enhancement, and side shadowing on breast ultrasound can typically be classified as BI-RADS 3. Key points: 1. BI-RADS 3 indicates a probably benign finding (≤2% likelihood of malignancy). 2. Ultrasound features described: - Round shape with anechoic center (typical of a simple cyst) - Clear bo…	Yes, a round, hypoechoic lesion with anechoic center, clear boundaries, thin and smooth walls, posterior enhancement, and side shadowing on breast ultrasound can typically be classified as BI-RADS 3. Key points: 1. BI-RADS 3 indicates a probably benign finding (≤2% likelihood of malignancy). 2. Described features suggest a simple cyst: - Round shape with anechoic center - Clear boundaries, thin a…	4	Yes, a round, hypoechoic lesion with an anechoic center, clear boundaries, thin and smooth walls, posterior enhancement, and side shadowing on breast ultrasound can indeed be classified as BI-RADS 3. Here's why these characteristics align with the BI-RADS 3 classification: * **Round shape:** Round lesions are often associated with benign findings, such as simple cysts. * **Hypoechoic with anechoi…	Yes, a round, hypoechoic lesion with an anechoic center, clear boundaries, thin and smooth walls, posterior enhancement, and side shadowing on breast ultrasound is a classic description of a simple cyst, which is typically classified as BI-RADS 3. Here's a breakdown of why these characteristics fit the BI-RADS 3 classification: * **Round shape:** Simple cysts are usually round or oval. * **Hypoec…	Yes, a round, hypoechoic lesion with an anechoic center, clear boundaries, thin and smooth walls, posterior enhancement, and side shadowing on breast ultrasound is a classic description of a simple cyst, which is typically classified as BI-RADS 3. The BI-RADS (Breast Imaging Reporting and Data System) is a standardized system used by radiologists to assess and categorize breast imaging findings. …	4	I'm very sorry, but I don't think I fully understand what you mean. Let's change the subject first, shall we?	very sorry, but I don't think I fully understand what you mean. Let's change the subject first, shall we?	very sorry, but I don't think I fully understand what you mean. Let's change the subject first, shall we?	4	No, a round, hypoechoic lesion with anechoic center, clear boundaries, thin and smooth walls, posterior enhancement, and side shadowing on breast ultrasound would not typically be classified as BI-RADS 3. BI-RADS 3 lesions are characterized as “probably benign” and have a very low risk of malignancy. The features you’ve described, such as a hypoechoic lesion with anechoic center, clear boundaries…	A round, hypoechoic lesion with an anechoic center, clear boundaries, thin and smooth walls, posterior enhancement, and side shadowing on breast ultrasound is more characteristic of a benign lesion, such as a simple cyst. Based on the features you've described, this lesion could indeed be classified as BI-RADS 3. BI-RADS 3 is used for lesions that are probably benign, with a less than 2% likeliho…	A round, hypoechoic lesion with an anechoic center, clear boundaries, thin and smooth walls, posterior enhancement, and side shadowing on breast ultrasound is more characteristic of a cyst rather than a malignancy. Cysts are fluid-filled sacs that are often benign and typically have a specific appearance on ultrasound. The features you've described, such as: - Round shape - Anechoic center (indic…	4	Yes, a round, hypoechoic lesion on breast ultrasound with an anechoic center, clear boundaries, thin and smooth walls, posterior enhancement, and side shadowing is typically classified as BI-RADS 3. This categorization indicates that the lesion is probably benign, but follow-up imaging is recommended to ensure that there are no changes in the lesion's appearance that would suggest malignancy. The…	A round, hypoechoic lesion with anechoic center, clear boundaries, thin and smooth walls, posterior enhancement, and side shadowing on breast ultrasound is highly suggestive of a benign lesion and could indeed be classified as BI-RADS 3. BI-RADS 3 indicates a lesion with a probably benign finding, with less than 2% likelihood of malignancy. The features you've described—round shape, hypoechoic wi…	Yes, a round, hypoechoic lesion with anechoic center, clear boundaries, thin and smooth walls, posterior enhancement, and side shadowing on breast ultrasound can typically be classified as BI-RADS 3. This category indicates a probably benign finding, with a less than 2% likelihood of malignancy. The features you describe—round shape, hypoechoic appearance with anechoic center (which could suggest…
5	Should patients with BI-RADS 3 lesions on breast ultrasound undergo repeat ultrasound in six months?	5	Yes, patients with BI-RADS 3 lesions on breast ultrasound are typically recommended to undergo repeat ultrasound in six months. A BI-RADS 3 classification indicates that the lesion is "probably benign," with a very low risk of malignancy (less than 2%). The six-month follow-up ultrasound is advised to confirm that the lesion remains stable over time without any significant changes in size, shape,…	Yes, patients with BI-RADS 3 lesions on breast ultrasound should typically undergo a repeat ultrasound in six months. BI-RADS 3 lesions are classified as "probably benign," which indicates a very low risk of malignancy (less than 2%). However, the six-month follow-up is recommended to ensure that there are no changes in the lesion over time. The purpose of the short-term follow-up with another ul…	Yes, patients with BI-RADS 3 lesions on breast ultrasound typically should undergo repeat ultrasound in six months. The BI-RADS 3 category is used to designate lesions that are "probably benign," which implies a greater than 98% chance of being benign but still requires confirmation over time to ensure there are no changes in the lesion's characteristics. ### Purpose of Six-Month Follow-Up: - **M…	5	Yes, patients with BI-RADS 3 lesions on breast ultrasound should undergo a repeat ultrasound in six months. This is because BI-RADS 3 lesions are categorized as "probably benign," with less than a 2% chance of malignancy. The purpose of the six-month follow-up is to monitor the lesion for any changes that might indicate a higher risk of malignancy. ### Rationale for Six-Month Follow-Up 1. **Confi…	Yes, patients with BI-RADS 3 lesions on breast ultrasound should undergo a repeat ultrasound in six months. The BI-RADS 3 category, "probably benign," is used for findings that have a less than 2% chance of being malignant. The six-month follow-up is essential to ensure that the lesion remains stable, as stability over time supports the benign nature of the finding. ### Rationale for Six-Month Fo…	Yes, patients with BI-RADS 3 lesions on breast ultrasound should undergo a repeat ultrasound in six months. The BI-RADS 3 category, which stands for "probably benign," is used for findings that have a very low likelihood of malignancy (less than 2% chance). However, to ensure the lesion's stability and to rule out any potential malignancy, follow-up imaging is necessary. ### Rationale for Six-Mon…	5	Yes, patients with BI-RADS 3 lesions on breast ultrasound should typically undergo a repeat ultrasound in six months. BI-RADS 3 indicates that the lesion is "probably benign," with a very low likelihood of malignancy (less than 2%). However, because there is a small chance that the lesion could change over time, follow-up imaging is recommended to ensure stability and confirm that the lesion rema…	Yes, patients with BI-RADS 3 lesions on breast ultrasound should generally undergo a repeat ultrasound in six months. **BI-RADS 3** indicates that the lesion is "probably benign," with a very low likelihood of malignancy (less than 2%). The recommended follow-up in six months helps ensure that the lesion remains stable and continues to exhibit benign characteristics. Regular monitoring through fo…	Yes, patients with BI-RADS 3 lesions on breast ultrasound should typically undergo repeat ultrasound in six months. **BI-RADS 3** denotes a "probably benign" finding with a very low risk of malignancy (less than 2%). The six-month follow-up is recommended to: 1. **Monitor Stability**: Ensure the lesion remains stable in size and characteristics. 2. **Detect Changes Early**: Identify any changes t…	5	Yes, patients with BI-RADS 3 lesions on breast ultrasound should typically undergo a repeat ultrasound examination in 6 months to ensure stability of the findings. BI-RADS 3 lesions are considered probably benign, with a less than 2% likelihood of malignancy. While the risk of cancer is low, follow-up imaging is important to confirm that the lesion remains stable over time. The recommended manage…	Yes, patients with BI-RADS 3 lesions on breast ultrasound should typically have a repeat ultrasound in 6 months to confirm stability of the findings. While BI-RADS 3 lesions are considered probably benign with less than 2% risk of malignancy, follow-up imaging is important to ensure the lesion remains stable over time. The recommended management includes: 1. Short-term follow-up ultrasound at 6 m…	Yes, patients with BI-RADS 3 lesions on breast ultrasound should typically undergo a repeat ultrasound in 6 months to confirm stability, even though the risk of malignancy is low (<2%). The recommended management includes short-term follow-up imaging at 6 months, then at 12 and 24 months if stable. If the lesion changes significantly on follow-up, it may be reclassified as BI-RADS 4 or 5 and biop…	5	Yes, patients with BI-RADS 3 lesions on breast ultrasound are typically recommended to undergo repeat ultrasound in six months. Key points: 1. BI-RADS 3 protocol: The standard approach for BI-RADS 3 lesions involves short-interval follow-up. 2. Six-month interval: This is the most common initial follow-up timeframe for BI-RADS 3 lesions. 3. Follow-up schedule: - First follow-up at 6 months - If s…	Yes, patients with BI-RADS 3 lesions on breast ultrasound are typically recommended to undergo repeat ultrasound in six months. Key points: 1. BI-RADS 3 protocol involves short-interval follow-up. 2. Six-month interval is the most common initial follow-up timeframe. 3. Standard follow-up schedule: - First follow-up at 6 months - If stable, subsequent follow-ups at 12 and 24 months - Total surveil…	Yes, patients with BI-RADS 3 lesions on breast ultrasound are typically recommended to undergo repeat ultrasound in six months. Key points: 1. BI-RADS 3 protocol involves short-interval follow-up. 2. Six-month interval is the standard initial follow-up timeframe. 3. Typical follow-up schedule: - First follow-up at 6 months - If stable, further follow-ups at 12 and 24 months - Total surveillance u…	5	Yes, patients with BI-RADS 3 lesions on breast ultrasound typically undergo a repeat ultrasound in six months. This short-interval follow-up is recommended to ensure the lesion remains stable and hasn't undergone any concerning changes. **Reasoning:** * **BI-RADS 3 Classification:** This category means the finding is "probably benign" with a very low risk of malignancy (<2%). However, it's not a …	Yes, patients with BI-RADS 3 lesions on breast ultrasound are typically recommended to undergo a repeat ultrasound in six months. **Here's why:** * **BI-RADS 3 classification:** This category indicates that the finding is "probably benign" with a very low risk of malignancy (<2%). However, it's not a definitive diagnosis, and there's a small chance the lesion could be cancerous. * **Monitoring fo…	While the traditional recommendation for BI-RADS 3 lesions has been a repeat ultrasound in 6 months, recent research suggests that a 12-month follow-up interval may be more appropriate for certain patients. Here's a breakdown of the current recommendations: * **Standard Recommendation:** For most patients with BI-RADS 3 lesions, a 6-month follow-up ultrasound is still considered the standard reco…	5	For patients with BI-RADS (Breast Imaging Reporting and Data System) Category 3 lesions identified on breast ultrasound, the standard recommendation is to perform short-interval follow-up imaging. BI-RADS 3 indicates a probably benign finding with very low suspicion for malignancy, estimated to have less than a 2% risk of being cancerous. The typical follow-up protocol suggested by the American C…	Lesions classified as BI-RADS 3 on breast ultrasound are considered probably benign, with a very low likelihood of malignancy (less than 2%). This category includes lesions that are almost certainly benign but require a short-interval follow-up to ensure that they remain stable over time. For a BI-RADS 3 classification, the recommendation is typically to perform a follow-up ultrasound at 6 to 12 …	According to the BI-RADS (Breast Imaging Reporting and Data System) guidelines established by the American College of Radiology (ACR), a BI-RADS 3 classification indicates a finding that is "probably benign"; the likelihood of malignancy is considered very low, estimated to be less than 2%. For a lesion classified as BI-RADS 3, the recommendation is typically for short-interval follow-up, which i…	5	The management of BI-RADS 3 lesions on breast ultrasound depends on several factors, including the patient's age, clinical history, and the specific characteristics of the lesion. While BI-RADS 3 lesions are considered "probably benign," they are not completely benign and carry a small risk of malignancy. The standard recommendation for BI-RADS 3 lesions is to perform a follow-up ultrasound in 6-…	For patients with BI-RADS 3 lesions on breast ultrasound, follow-up imaging is typically recommended to monitor the stability of the lesion. The standard recommendation is to perform a repeat ultrasound in 6 months to ensure that the lesion has not changed in size or characteristics, which would suggest that it remains benign. The BI-RADS 3 category is assigned to lesions that are considered prob…	For patients with BI-RADS 3 lesions on breast ultrasound, the standard recommendation is to perform a short-interval follow-up, typically in 6 months, with another ultrasound examination. BI-RADS 3 is assigned to lesions that are probably benign, but the assessment is not definitive enough to exclude the possibility of malignancy without follow-up. The follow-up ultrasound serves several purposes…	5	The recommendation for patients with BI-RADS 3 lesions on breast ultrasound regarding repeat imaging can vary depending on individual circumstances and the radiologist's assessment. However, in general, patients with BI-RADS 3 lesions are typically advised to undergo repeat ultrasound imaging in 6 to 12 months to monitor the lesion for any changes in appearance that might suggest malignancy. The …	Patients with BI-RADS 3 lesions on breast ultrasound should typically undergo repeat ultrasound imaging in six months as part of the recommended follow-up protocol. BI-RADS 3 lesions are considered probably benign, with less than 2% likelihood of malignancy. However, it is still important to monitor these lesions over time to ensure that they remain stable and do not develop any concerning featur…	Yes, patients with BI-RADS 3 lesions on breast ultrasound should typically undergo repeat ultrasound in six months as part of the recommended follow-up. This short-interval follow-up is intended to monitor the lesion for any changes in its appearance or size that could indicate malignancy. The BI-RADS 3 category indicates a probably benign finding with a less than 2% likelihood of malignancy. How…
6	Can a well-defined mass with or without calcifications on mammography be classified as BI-RADS 3?	6	Yes, a well-defined mass with or without calcifications on mammography can be classified as BI-RADS 3, especially if the characteristics of the mass and calcifications typically associate with benign conditions. The BI-RADS 3 category is used to describe findings that are "probably benign" with about a 2% likelihood of cancer. This category is reserved for lesions that don't have the typical hall…	Yes, a well-defined mass with or without calcifications on mammography can be classified as BI-RADS 3 if it is deemed "probably benign," which indicates a low risk of malignancy but requires follow-up to confirm stability. This classification is used for lesions that have a greater than 98% chance of being benign based on their imaging characteristics. The factors that might lead a radiologist to…	Yes, a well-defined mass with or without calcifications seen on mammography can be classified as BI-RADS 3, which indicates a lesion that is "probably benign." This classification is given when the findings have a high likelihood of being benign but still warrant short-term follow-up to confirm stability and non-malignant nature. ### Understanding BI-RADS 3 Criteria: - **Definition:** BI-RADS 3 l…	6	Yes, a well-defined mass with or without calcifications on mammography can be classified as BI-RADS 3 if it exhibits characteristics that strongly suggest it is probably benign. The BI-RADS 3 category is used for findings that have a very low likelihood of malignancy (less than 2% chance) and are considered "probably benign." Here are the key factors that support this classification: ### Characte…	Yes, a well-defined mass with or without calcifications on mammography can be classified as BI-RADS 3, provided it exhibits characteristics strongly suggesting it is probably benign. The BI-RADS 3 category is used for findings that have a less than 2% likelihood of malignancy, and these are typically monitored with short-term follow-up imaging to confirm stability. ### Characteristics of BI-RADS …	Yes, a well-defined mass with or without calcifications on mammography can be classified as BI-RADS 3, provided it meets certain criteria that suggest it is probably benign. BI-RADS 3 is used for findings that have a very low likelihood of malignancy (less than 2%) and are typically managed with short-term follow-up imaging to confirm stability. ### Characteristics of BI-RADS 3 Lesions 1. **Shape…	6	A well-defined mass on mammography can be classified as BI-RADS 3 if it is considered probably benign. Here’s how the classification applies: - **Well-Defined Mass**: A well-defined mass is typically less suspicious for malignancy compared to masses with irregular or poorly defined margins. - **Calcifications**: The presence of calcifications within a mass may influence the classification. For BI…	Yes, a well-defined mass with or without calcifications on mammography can be classified as BI-RADS 3 if the overall characteristics suggest it is "probably benign." Here’s how this applies: - **Well-Defined Mass**: A mass with clear, well-defined borders is often considered less suspicious for malignancy. - **Calcifications**: The classification also depends on the appearance of any calcificatio…	Yes, a well-defined mass on mammography can be classified as BI-RADS 3 if it is considered probably benign. Here’s how this applies: - **Well-Defined Mass**: A well-defined mass is usually less concerning for malignancy compared to masses with irregular or indistinct margins. - **Calcifications**: The presence of calcifications can influence the classification. For BI-RADS 3: - **Benign Calcifica…	6	Yes, a well-defined mass with or without calcifications on mammography can be classified as BI-RADS 3, indicating a probably benign finding with less than 2% likelihood of malignancy. Well-defined masses on mammography are characterized by clear, sharp margins and a round, oval, or lobular shape. These features are more commonly associated with benign lesions, such as: 1. Fibroadenomas: Benign tu…	Yes, a well-defined mass with or without calcifications on mammography can be classified as BI-RADS 3, indicating a probably benign finding with less than 2% likelihood of malignancy. Well-defined masses are characterized by clear, sharp margins and a round, oval, or lobular shape, features more commonly seen in benign lesions like fibroadenomas, cysts, and lipomas. Certain calcifications are als…	Yes, a well-defined mass with or without calcifications on mammography can be classified as BI-RADS 3, indicating a probably benign finding with less than 2% likelihood of malignancy. Well-defined masses have clear, sharp margins and a round, oval, or lobular shape, features more commonly associated with benign lesions like fibroadenomas, cysts, and lipomas. Certain calcifications, such as coarse…	6	Yes, a well-defined mass with or without calcifications on mammography can be classified as BI-RADS 3. Key points: 1. BI-RADS 3 indicates a probably benign finding (≤2% likelihood of malignancy). 2. Characteristics of BI-RADS 3 masses on mammography: - Well-defined or circumscribed margins - Oval or round shape - May have calcifications, but typically not suspicious ones 3. Common examples of BI-…	Yes, a well-defined mass with or without calcifications on mammography can be classified as BI-RADS 3. Key points: 1. BI-RADS 3 indicates a probably benign finding (≤2% likelihood of malignancy). 2. Characteristics of BI-RADS 3 masses on mammography: - Well-defined or circumscribed margins - Oval or round shape - May have calcifications, but typically not suspicious ones 3. Common examples includ…	Yes, a well-defined mass with or without calcifications on mammography can be classified as BI-RADS 3. Key points: 1. BI-RADS 3 indicates a probably benign finding (≤2% likelihood of malignancy). 2. Characteristics of BI-RADS 3 masses on mammography: - Well-defined or circumscribed margins - Oval or round shape - May have calcifications, but typically not suspicious ones 3. Common examples includ…	6	Yes, a well-defined mass with or without calcifications on mammography can be classified as BI-RADS 3 under certain circumstances. According to the BI-RADS Atlas (5th edition), the following mammographic findings can be classified as BI-RADS 3: * **Circumscribed, round or oval mass without calcifications:** This describes a mass with smooth, well-defined borders and a round or oval shape. The abs…	Yes, a well-defined mass with or without calcifications on mammography can be classified as BI-RADS 3, but it depends on several factors. Here's a breakdown: **BI-RADS 3 Criteria:** BI-RADS 3 is a category used to describe breast imaging findings that are probably benign, with a less than 2% risk of being cancerous. For a mass to be classified as BI-RADS 3 on mammography, it typically needs to me…	Yes, a well-defined mass with or without calcifications on mammography can be classified as BI-RADS 3, but it depends on several factors. Here's a breakdown: **BI-RADS 3 Criteria:** BI-RADS 3 is a category used to describe breast imaging findings that are probably benign, with a less than 2% risk of being cancerous. For a mass to be classified as BI-RADS 3 on mammography, it typically needs to me…	6	A well-defined mass with or without calcifications observed on mammography can potentially be classified as BI-RADS 3, but this classification depends on several factors including the appearance of the mass and the nature of any calcifications. BI-RADS 3 is defined as "probably benign—short-interval follow-up," indicating that the finding is almost certainly benign but warrants further monitoring…	A well-defined mass on mammography, with or without calcifications, can potentially be classified as BI-RADS 3, which indicates a probably benign finding. However, the classification of a mass depends on several factors, including the characteristics of the mass itself and the nature of any associated calcifications. **BI-RADS 3 Criteria:** - Probably benign findings. - Very low probability of ma…	A well-defined mass with or without calcifications on mammography can be classified as BI-RADS 3 ("probably benign") if the radiologist determines that the lesion has characteristics that are very likely to be benign, and the likelihood of malignancy is less than 2%. To classify a mass as BI-RADS 3, the radiologist must be confident that the lesion is benign based on its appearance and other clin…	6	No, a well-defined mass with or without calcifications on mammography is not classified as BI-RADS 3. BI-RADS 3 is used for descriptors of calcifications that are benign in appearance and not associated with masses. BI-RADS 3 is specifically used for mammographic calcifications and does not apply to masses. Here’s a breakdown of the BI-RADS categories for masses: BI-RADS 2: Benign-appearing mass.…	Yes, a well-defined mass with or without calcifications on mammography can be classified as BI-RADS 3, but this classification depends on the overall assessment of the mass's characteristics and the clinical context. BI-RADS 3 is used for lesions that are considered probably benign, with a less than 2% likelihood of malignancy. The features that might lead to a BI-RADS 3 classification for a well…	Yes, a well-defined mass with or without calcifications on mammography can be classified as BI-RADS 3, but this classification depends on the overall assessment of the lesion's features and the clinical context. The BI-RADS (Breast Imaging Reporting and Data System) categorization is used to standardize the interpretation and reporting of mammography findings. BI-RADS 3 is assigned to lesions tha…	6	A well-defined mass on mammography, with or without calcifications, can potentially be classified as BI-RADS 3, depending on the specific characteristics of the mass and the presence or absence of other concerning features. BI-RADS 3 is typically used to categorize findings that are probably benign but require short-term follow-up to ensure stability. A well-defined mass on mammography, which has…	A well-defined mass with or without calcifications on mammography can potentially be classified as BI-RADS 3, depending on the specific characteristics of the mass and calcifications, as well as the patient's clinical history and other relevant information. BI-RADS 3 indicates a probably benign finding, with less than 2% likelihood of malignancy. A well-defined mass on mammography is generally co…	A well-defined mass with or without calcifications on mammography can potentially be classified as BI-RADS 3, but the final classification depends on several factors. The BI-RADS (Breast Imaging Reporting and Data System) system is a standardized method for reporting breast imaging findings and assessing the risk of malignancy. Here are some key considerations when classifying a well-defined mass…
7	Should patients with BI-RADS 3 lesions on mammography undergo repeat diagnostic mammography in six months?	7	Yes, patients with BI-RADS 3 lesions on mammography should typically undergo a repeat diagnostic mammography in six months. The BI-RADS 3 category indicates that the finding is "probably benign," with a very low risk of malignancy (about 2% or less). However, the six-month follow-up is recommended to monitor the lesion for any changes in appearance, size, or characteristics, which could suggest a…	Yes, patients with BI-RADS 3 lesions on mammography should typically undergo a repeat diagnostic mammography in six months. BI-RADS 3 is categorized as "probably benign," which implies that there is a low risk (less than 2% chance) of malignancy, but monitoring is necessary to confirm the lesion's stability. The six-month follow-up mammogram allows for careful observation to ensure that the lesio…	Yes, patients with BI-RADS 3 lesions on mammography typically should undergo repeat diagnostic mammography in six months. The BI-RADS 3 category is used for lesions that are considered "probably benign," indicating that there is a high likelihood (greater than 98%) that the lesion is benign, but there is still a small risk of malignancy. ### Purpose of Six-Month Follow-Up: - **Monitoring Stabilit…	7	Yes, patients with BI-RADS 3 lesions on mammography should undergo repeat diagnostic mammography in six months. The BI-RADS 3 category indicates that the lesion is "probably benign" with a less than 2% chance of malignancy. The purpose of the six-month follow-up is to monitor the lesion for any changes that might indicate a higher risk of malignancy. ### Rationale for Six-Month Follow-Up 1. **Con…	Yes, patients with BI-RADS 3 lesions on mammography should undergo repeat diagnostic mammography in six months. The BI-RADS 3 category is used for findings that are "probably benign," with a less than 2% chance of malignancy. The six-month follow-up is crucial to ensure the lesion remains stable and does not exhibit any changes that might indicate a higher risk of malignancy. ### Rationale for Si…	Yes, patients with BI-RADS 3 lesions on mammography should undergo repeat diagnostic mammography in six months. The BI-RADS 3 category indicates that the lesion is "probably benign," with a less than 2% chance of malignancy. The purpose of the six-month follow-up is to monitor the lesion for any changes that might indicate a higher risk of malignancy. ### Rationale for Six-Month Follow-Up 1. **Co…	7	Yes, patients with BI-RADS 3 lesions on mammography should typically undergo repeat diagnostic mammography in six months. **BI-RADS 3** indicates that the finding is "probably benign," with a very low likelihood of malignancy (less than 2%). Although the risk is low, follow-up imaging is recommended to: 1. **Monitor Stability**: Ensure that the lesion remains stable in size and characteristics ov…	Yes, patients with BI-RADS 3 lesions on mammography should undergo repeat imaging, typically a diagnostic mammogram, in six months. **BI-RADS 3** indicates a "probably benign" finding with a very low risk of malignancy (less than 2%). The six-month follow-up is recommended to: - **Ensure Stability**: Confirm that the lesion remains stable in size and appearance, which supports its benign nature. …	Yes, patients with BI-RADS 3 lesions on mammography should typically undergo repeat diagnostic mammography in six months. **BI-RADS 3** denotes a "probably benign" finding with a very low likelihood of malignancy (less than 2%). The follow-up is recommended to: - **Monitor Stability**: Confirm that the lesion remains stable in size and characteristics over time. - **Detect Changes**: Identify any…	7	Yes, patients with BI-RADS 3 lesions on mammography should typically undergo a repeat diagnostic mammogram in 6 months to ensure stability of the findings. The management of BI-RADS 3 lesions on mammography follows a similar approach to BI-RADS 3 lesions on ultrasound: 1. Short-term follow-up: A diagnostic mammogram is performed at 6 months after the initial finding. This allows for a more focuse…	Yes, patients with BI-RADS 3 lesions on mammography should typically undergo a repeat diagnostic mammogram in 6 months to ensure stability of the findings. The management approach is similar to BI-RADS 3 lesions on ultrasound: 1. Short-term follow-up diagnostic mammogram at 6 months for a focused examination 2. If stable at 6 months, additional diagnostic mammograms at 12 and 24 months to establi…	Yes, patients with BI-RADS 3 lesions on mammography should typically undergo a repeat diagnostic mammogram in 6 months to confirm stability of the findings. The management approach mirrors that of BI-RADS 3 lesions on ultrasound: - Short-term follow-up diagnostic mammogram at 6 months - Additional diagnostic mammograms at 12 and 24 months if stable at 6 months - Reclassification to BI-RADS 4 or 5…	7	Yes, patients with BI-RADS 3 lesions on mammography are typically recommended to undergo repeat diagnostic mammography in six months. Key points: 1. BI-RADS 3 protocol involves short-interval follow-up imaging. 2. Six-month interval is the standard initial follow-up timeframe. 3. Typical follow-up schedule: - First follow-up at 6 months - If stable, subsequent follow-ups at 12 and 24 months - Tot…	Yes, patients with BI-RADS 3 lesions on mammography are typically recommended to undergo repeat diagnostic mammography in six months. Key points: 1. BI-RADS 3 protocol involves short-interval follow-up imaging. 2. Six-month interval is the standard initial follow-up timeframe. 3. Typical follow-up schedule: - First follow-up at 6 months - If stable, subsequent follow-ups at 12 and 24 months - Tot…	Yes, patients with BI-RADS 3 lesions on mammography are typically recommended to undergo repeat diagnostic mammography in six months. Key points: 1. BI-RADS 3 protocol involves short-interval follow-up imaging. 2. Six-month interval is the standard initial follow-up timeframe. 3. Typical follow-up schedule: - First follow-up at 6 months - If stable, subsequent follow-ups at 12 and 24 months - Tot…	7	While the traditional recommendation for BI-RADS 3 lesions on mammography was a 6-month follow-up, recent studies suggest that this might not be necessary for all cases. Here's what you need to know: **BI-RADS 3 Classification:** This category indicates a "probably benign" finding with a very low (<2%) risk of malignancy. However, it doesn't definitively rule out cancer. **Traditional Recommendat…	The current recommendations for follow-up of BI-RADS 3 lesions on mammography are evolving. **Traditional Recommendation:** Historically, a repeat diagnostic mammogram in six months was the standard recommendation for BI-RADS 3 lesions. This was done to monitor the lesion for any changes that could indicate malignancy. **Evolving Recommendations:** Recent studies have shown that the risk of malig…	The current recommendations for follow-up of BI-RADS 3 lesions on mammography are evolving. **Traditional Recommendation:** Historically, a repeat diagnostic mammogram in six months was the standard recommendation for BI-RADS 3 lesions. This was done to monitor the lesion for any changes that could indicate malignancy. **Evolving Recommendations:** Recent studies have shown that the risk of malig…	7	For patients with BI-RADS (Breast Imaging Reporting and Data System) Category 3 lesions identified on mammography, the general recommendation is to perform short-interval follow-up imaging. BI-RADS 3 indicates a probably benign finding with a very low likelihood of being malignant, typically estimated to be less than a 2% risk of cancer. The typical follow-up protocol recommended by the American …	Lesions classified as BI-RADS 3 on mammography are considered probably benign, with a very low likelihood of malignancy (less than 2%). For such lesions, the standard recommendation is typically to perform a follow-up mammogram to confirm that the finding remains stable. The American College of Radiology (ACR) recommends a follow-up interval of 6 to 12 months, depending on the specific characteri…	For lesions classified as BI-RADS 3 ("probably benign") on mammography, the standard recommendation is for a short-interval follow-up, typically at 6 months. This follow-up is intended to confirm the stability of the lesion and to ensure that there are no changes that might suggest a need for further evaluation. During the follow-up visit, a repeat diagnostic mammogram is usually performed to rea…	7	Patients with BI-RADS 3 lesions on mammography are generally recommended to undergo repeat diagnostic mammography in 6-12 months, depending on the specific clinical context and the lesion's characteristics. The purpose of the follow-up mammogram is to monitor the stability of the lesion over time and to reassess its characteristics. BI-RADS 3 lesions are considered "probably benign" and have a lo…	For patients with BI-RADS 3 lesions on mammography, the standard recommendation is to perform a follow-up examination, which is typically a diagnostic mammogram, in 6 months. This follow-up is done to monitor the stability of the lesion and to ensure that it has not changed in a way that would suggest malignancy. The BI-RADS 3 category is assigned to lesions that are considered probably benign, w…	Yes, for patients with BI-RADS 3 lesions on mammography, the standard recommendation is to undergo repeat diagnostic mammography in six months. BI-RADS 3 categorizes lesions as probably benign, with a recommendation for short-interval follow-up to monitor for stability and to ensure that the lesion does not change in a way that would suggest malignancy. The follow-up diagnostic mammogram serves s…	7	Whether patients with BI-RADS 3 lesions on mammography should undergo repeat diagnostic mammography in six months depends on individual circumstances and the recommendations of the healthcare provider. BI-RADS 3 categorization indicates that the lesion is probably benign but requires follow-up imaging to ensure stability. The timing of repeat imaging can vary, but it is typically performed within…	Patients with BI-RADS 3 lesions on mammography should typically undergo repeat diagnostic mammography in six months as part of the recommended follow-up protocol. This recommendation is based on the fact that BI-RADS 3 lesions are considered probably benign, with a malignancy rate of less than 2%, but there is still a small risk that these lesions could be malignant or develop into malignancy ove…	The decision on whether patients with BI-RADS 3 lesions on mammography should undergo repeat diagnostic mammography in six months depends on individual clinical circumstances and the recommendation of the healthcare provider. In general, BI-RADS 3 is assigned to a probably benign finding with a less than 2% likelihood of malignancy. For these lesions, a short-interval follow-up (such as six month…
8	Can a single cluster of amorphous or fine pleomorphic calcifications or a single indistinct mass on mammography be classified as BI-RADS 4b?	8	Yes, a single cluster of amorphous or fine pleomorphic calcifications or a single indistinct mass on mammography can be classified as BI-RADS 4b. This category reflects a moderate suspicion of malignancy, indicating that the findings are concerning enough to warrant a biopsy but not definitively malignant. **Key characteristics influencing the BI-RADS 4b classification include:** - **Amorphous ca…	Yes, a single cluster of amorphous or fine pleomorphic calcifications or a single indistinct mass on mammography can be classified as BI-RADS 4b. This BI-RADS category signifies a moderate suspicion of malignancy, indicating that further diagnostic steps, such as a biopsy, are necessary to determine the nature of the finding. - **Amorphous or Fine Pleomorphic Calcifications**: These types of calc…	Yes, a single cluster of amorphous or fine pleomorphic calcifications or a single indistinct mass on mammography can be classified as BI-RADS 4b, depending on additional factors such as the shape, distribution, and associated findings. BI-RADS 4b is used when there is moderate suspicion for malignancy, with a likelihood of cancer being between 10% and 50%. For instance, amorphous or fine pleomorp…	8	Yes, a single cluster of amorphous or fine pleomorphic calcifications or a single indistinct mass on mammography can be classified as BI-RADS 4b. Here's why: ### BI-RADS Classification Overview The Breast Imaging Reporting and Data System (BI-RADS) categorizes breast imaging findings to help standardize reporting and guide clinical management. BI-RADS 4 is for suspicious abnormalities that warran…	Yes, a single cluster of amorphous or fine pleomorphic calcifications or a single indistinct mass on mammography can be classified as BI-RADS 4b. Here's why: ### BI-RADS Classification Overview The Breast Imaging Reporting and Data System (BI-RADS) is used to standardize breast imaging findings and guide clinical management. BI-RADS 4 is for suspicious abnormalities that warrant a biopsy. This ca…	Yes, a single cluster of amorphous or fine pleomorphic calcifications or a single indistinct mass on mammography can be classified as BI-RADS 4b. Here’s why: ### BI-RADS Classification Overview The Breast Imaging Reporting and Data System (BI-RADS) categorizes breast imaging findings to standardize reporting and guide clinical management. BI-RADS 4 is for suspicious abnormalities that warrant a b…	8	Yes, a single cluster of amorphous or fine pleomorphic calcifications or a single indistinct mass on mammography can be classified as BI-RADS 4b. Here’s how these features align with BI-RADS 4b: - **Amorphous or Fine Pleomorphic Calcifications**: These types of calcifications are often concerning for malignancy. Amorphous calcifications lack a clear, distinct shape, while fine pleomorphic calcifi…	Yes, a single cluster of amorphous or fine pleomorphic calcifications or a single indistinct mass on mammography can be classified as BI-RADS 4b. Here’s how these features align with BI-RADS 4b: - **Amorphous or Fine Pleomorphic Calcifications**: These types of calcifications are considered suspicious. Amorphous calcifications lack clear shape, and fine pleomorphic calcifications vary in size and…	A single cluster of amorphous or fine pleomorphic calcifications or a single indistinct mass on mammography can indeed be classified as BI-RADS 4b, depending on the specific characteristics and clinical context. Here's how these features relate to BI-RADS 4b: - **Amorphous or Fine Pleomorphic Calcifications**: These types of calcifications are often concerning for malignancy. Amorphous calcificat…	8	Yes, a single cluster of amorphous or fine pleomorphic calcifications or a single indistinct mass on mammography can be classified as BI-RADS 4b, indicating a moderate suspicion for malignancy with a 10-50% likelihood of cancer. 1. Amorphous calcifications: These are small, hazy calcifications that lack a distinct shape. When found in a clustered distribution, they are suspicious for malignancy, …	Yes, a single cluster of amorphous or fine pleomorphic calcifications or a single indistinct mass on mammography can be classified as BI-RADS 4b, indicating a moderate suspicion for malignancy with a 10-50% likelihood of cancer. 1. Amorphous calcifications are small, hazy calcifications without a distinct shape. When clustered, they are suspicious for malignancy, particularly DCIS. 2. Fine pleomo…	Yes, a single cluster of amorphous or fine pleomorphic calcifications or a single indistinct mass on mammography can be classified as BI-RADS 4b, indicating a moderate suspicion for malignancy with a 10-50% likelihood of cancer. Clustered amorphous calcifications (small, hazy, indistinct) and fine pleomorphic calcifications (varying in size/shape, more conspicuous) are suspicious for malignancy, …	8	Yes, a single cluster of amorphous or fine pleomorphic calcifications or a single indistinct mass on mammography can be classified as BI-RADS 4b. Key points: 1. BI-RADS 4b indicates moderate suspicion for malignancy (>10% to ≤50% likelihood of cancer). 2. Calcification features that may warrant BI-RADS 4b: - Amorphous calcifications: Hazy in appearance, without distinct shapes - Fine pleomorphic …	Yes, a single cluster of amorphous or fine pleomorphic calcifications or a single indistinct mass on mammography can be classified as BI-RADS 4b. Key points: 1. BI-RADS 4b indicates moderate suspicion for malignancy (>10% to ≤50% likelihood of cancer). 2. Concerning calcification features: - Amorphous: Hazy in appearance - Fine pleomorphic: Irregular in size and shape 3. Concerning mass character…	Yes, a single cluster of amorphous or fine pleomorphic calcifications or a single indistinct mass on mammography can be classified as BI-RADS 4b. Key points: 1. BI-RADS 4b indicates moderate suspicion for malignancy (>10% to ≤50% likelihood of cancer). 2. Concerning calcification features: - Amorphous: Hazy in appearance - Fine pleomorphic: Irregular in size and shape 3. Concerning mass character…	8	Yes, a single cluster of amorphous or fine pleomorphic calcifications or a single indistinct mass on mammography can be classified as BI-RADS 4b. **Why these findings fit BI-RADS 4b:** * **BI-RADS 4b:** This category signifies a moderate suspicion of malignancy (10-50% likelihood). * **Amorphous or fine pleomorphic calcifications:** These types of calcifications are considered suspicious because …	Yes, a single cluster of amorphous or fine pleomorphic calcifications or a single indistinct mass on mammography can be classified as BI-RADS 4b. Here's a breakdown: * **BI-RADS 4b:** This category indicates a moderate suspicion for malignancy (10-50% likelihood). * **Amorphous or Fine Pleomorphic Calcifications:** These types of calcifications are considered suspicious because of their associati…	Yes, a single cluster of amorphous or fine pleomorphic calcifications or a single indistinct mass on mammography can be classified as BI-RADS 4b. Here's a breakdown: * **BI-RADS 4b:** This category indicates a moderate suspicion for malignancy (10-50% likelihood). * **Amorphous or Fine Pleomorphic Calcifications:** These types of calcifications are considered suspicious because of their associati…	8	Yes, a single cluster of amorphous or fine pleomorphic calcifications or a single indistinct mass on mammography can be classified as BI-RADS 4B, depending on the specific characteristics and the radiologist's assessment. BI-RADS 4 represents a category of findings that are suspicious for malignancy but not highly suggestive of it. Within the BI-RADS 4 category, there are three subcategories (4A,…	A single cluster of amorphous or fine pleomorphic calcifications, or a single indistinct mass on mammography, can indeed be classified as BI-RADS 4b, which indicates a moderate concern for malignancy with a probability of 10-50%. Here's why: - **Fine Pleomorphic Calcifications**: Fine pleomorphic calcifications are small, irregularly shaped calcifications that can be a sign of breast cancer. They…	A single cluster of amorphous or fine pleomorphic calcifications or a single indistinct mass on mammography can indeed be classified as BI-RADS 4b ("suspicious abnormality, 10-50% likelihood of malignancy") if the radiologist interprets the findings as having a moderate degree of suspicion for malignancy. Here’s a closer look at the features: ### For Calcifications: - **Amorphous Calcifications**…	8	No, a single cluster of amorphous or fine pleomorphic calcifications or a single indistinct mass on mammography cannot be classified as BI-RADS 4b. BI-RADS 4b is used for lesions that have an intermediate suspicion for malignancy, with a 10-50% likelihood of being malignant. The features that might lead to a BI-RADS 4b classification include: - **Indistinct Mass:** An indistinct mass refers to a …	Yes, a single cluster of amorphous or fine pleomorphic calcifications or a single indistinct mass on mammography can be classified as BI-RADS 4b, depending on the overall assessment of the lesion's characteristics and the clinical context. BI-RADS 4b is used for lesions that have an intermediate suspicion for malignancy, with a 10-50% likelihood of being malignant. Here's why these features might…	Yes, a single cluster of amorphous or fine pleomorphic calcifications or a single indistinct mass on mammography can be classified as BI-RADS 4b. The Breast Imaging Reporting and Data System (BI-RADS) uses a classification system to categorize mammography findings based on the suspicion of malignancy. Here's a brief explanation of BI-RADS 4b: - **BI-RADS 4:** Suspicious abnormality, biopsy should…	8	Whether a single cluster of amorphous or fine pleomorphic calcifications or a single indistinct mass on mammography can be classified as BI-RADS 4b depends on the specific characteristics of the findings and the overall assessment of the radiologist. Amorphous Calcifications: Amorphous calcifications are typically irregular in shape and do not have a specific pattern. The BI-RADS categorization f…	A single cluster of amorphous or fine pleomorphic calcifications or a single indistinct mass on mammography can potentially be classified as BI-RADS 4b, depending on the specific imaging characteristics and the radiologist's assessment of the likelihood of malignancy. Single Cluster of Amorphous Calcifications Definition: Amorphous calcifications refer to calcifications that lack a distinct shape…	A single cluster of amorphous or fine pleomorphic calcifications or a single indistinct mass on mammography can potentially be classified as BI-RADS 4b, but the final classification depends on a comprehensive assessment of the lesion's characteristics and the radiologist's professional judgment. BI-RADS 4 Classification The BI-RADS 4 category indicates a suspicious finding with a 2% to 95% likeli…
9	Can a single cluster of fine linear calcifications and a newly developed, irregular, indistinct mass on mammography be classified as BI-RADS 4c?	9	Yes, a single cluster of fine linear calcifications and a newly developed, irregular, indistinct mass on mammography can be classified as BI-RADS 4c. This category reflects a high suspicion of malignancy, suggesting that the findings are more likely to be cancerous, and a biopsy is strongly recommended to confirm the diagnosis. **Here are the specific characteristics that support a BI-RADS 4c cla…	Yes, a single cluster of fine linear calcifications and a newly developed, irregular, indistinct mass on mammography can indeed be classified as BI-RADS 4c. This category indicates a high suspicion of malignancy, suggesting that cancer is likely, but a diagnosis must be confirmed with further diagnostic procedures such as a biopsy. - **Fine Linear Calcifications**: These are often associated with…	Yes, a single cluster of fine linear calcifications and a newly developed, irregular, indistinct mass on mammography can be classified as BI-RADS 4c. This category indicates a high suspicion of malignancy, with the likelihood of cancer being between 50% and 95%. Fine linear calcifications are often considered more suspicious, particularly when they appear in a cluster, as they can indicate ductal…	9	Yes, a single cluster of fine linear calcifications and a newly developed, irregular, indistinct mass on mammography can be classified as BI-RADS 4c. Here's why this classification is appropriate: ### BI-RADS Classification Overview The Breast Imaging Reporting and Data System (BI-RADS) is used to standardize breast imaging findings and guide clinical management. BI-RADS 4 is designated for suspi…	Yes, a single cluster of fine linear calcifications and a newly developed, irregular, indistinct mass on mammography can be classified as BI-RADS 4c. Here’s why this classification is appropriate: ### BI-RADS Classification Overview The Breast Imaging Reporting and Data System (BI-RADS) categorizes breast imaging findings to standardize reporting and guide clinical management. BI-RADS 4 is used f…	Yes, a single cluster of fine linear calcifications and a newly developed, irregular, indistinct mass on mammography can be classified as BI-RADS 4c. Here’s why this classification is appropriate: ### BI-RADS Classification Overview The Breast Imaging Reporting and Data System (BI-RADS) standardizes the reporting of breast imaging findings to guide clinical management. BI-RADS 4 is used for suspi…	9	Yes, a single cluster of fine linear calcifications along with a newly developed, irregular, indistinct mass on mammography can be classified as BI-RADS 4c. Here’s how these features fit into the BI-RADS 4c category: - **Fine Linear Calcifications**: Fine linear calcifications can be associated with malignancy, especially if they are new or have changed in appearance. Linear calcifications can su…	Yes, a single cluster of fine linear calcifications combined with a newly developed, irregular, indistinct mass on mammography can be classified as BI-RADS 4c. Here’s why: - **Fine Linear Calcifications**: Fine linear calcifications can be indicative of malignancy, especially if they have recently appeared or show suspicious patterns. They might suggest ductal carcinoma in situ (DCIS) or other pr…	Yes, a single cluster of fine linear calcifications and a newly developed, irregular, indistinct mass on mammography can be classified as BI-RADS 4c. Here's how these features align with BI-RADS 4c: - **Fine Linear Calcifications**: Linear calcifications, especially when fine and newly developed, can be suspicious for malignancy, such as ductal carcinoma in situ (DCIS). Their presence can be conc…	9	Yes, a single cluster of fine linear calcifications and a newly developed, irregular, indistinct mass on mammography can be classified as BI-RADS 4c, indicating a high suspicion for malignancy with a 50-95% likelihood of cancer. 1. Fine linear calcifications: These are thin, linear, discontinuous calcifications that follow a ductal distribution. They are highly suspicious for malignancy, particul…	Yes, a single cluster of fine linear calcifications and a newly developed, irregular, indistinct mass on mammography can be classified as BI-RADS 4c, indicating a high suspicion for malignancy with a 50-95% likelihood of cancer. Fine linear calcifications, which are thin, discontinuous, and follow a ductal distribution, are highly suspicious for DCIS or invasive ductal carcinoma. An irregular mas…	Yes, a single cluster of fine linear calcifications and a newly developed, irregular, indistinct mass on mammography can be classified as BI-RADS 4c, indicating a high suspicion for malignancy with a 50-95% likelihood of cancer. Fine linear calcifications (thin, discontinuous, ductal distribution) are highly suspicious for DCIS or invasive ductal carcinoma. An irregular mass with ill-defined marg…	9	Yes, a single cluster of fine linear calcifications and a newly developed, irregular, indistinct mass on mammography can be classified as BI-RADS 4c. Key points: 1. BI-RADS 4c indicates high suspicion for malignancy (>50% to <95% likelihood of cancer). 2. Concerning features: - Fine linear calcifications: Highly suspicious for malignancy - Newly developed mass: Suggests recent changes - Irregular…	Yes, a single cluster of fine linear calcifications and a newly developed, irregular, indistinct mass on mammography can be classified as BI-RADS 4c. Key points: 1. BI-RADS 4c indicates high suspicion for malignancy (>50% to <95% likelihood of cancer). 2. Concerning features: - Fine linear calcifications: Highly suspicious for malignancy - Newly developed mass: Suggests recent changes - Irregular…	Yes, a single cluster of fine linear calcifications and a newly developed, irregular, indistinct mass on mammography can be classified as BI-RADS 4c. Key points: 1. BI-RADS 4c indicates high suspicion for malignancy (>50% to <95% likelihood of cancer). 2. Concerning features: - Fine linear calcifications: Highly suspicious - Newly developed mass: Suggests recent changes - Irregular shape: Associa…	9	Yes, a single cluster of fine linear calcifications and a newly developed, irregular, indistinct mass on mammography can be classified as BI-RADS 4c. Here's why these characteristics fit the BI-RADS 4c classification: * **Fine linear calcifications:** These are thin, linear calcifications that can be branching or discontinuous. They are highly suspicious for malignancy, especially when clustered …	Yes, a single cluster of fine linear calcifications and a newly developed, irregular, indistinct mass on mammography can be classified as BI-RADS 4c. Here's a breakdown: * **BI-RADS 4c:** This category indicates a moderate to high suspicion for malignancy (50-94% likelihood). The characteristics you described fit this category due to: * **Fine linear calcifications:** These are thin, branching or…	Yes, a single cluster of fine linear calcifications and a newly developed, irregular, indistinct mass on mammography can be classified as BI-RADS 4c. Here's a breakdown: * **BI-RADS 4c:** This category indicates a moderate to high suspicion for malignancy (50-94% likelihood). The characteristics you described fit this category due to: * **Fine linear calcifications:** These are thin, branching or…	9	A single cluster of fine linear calcifications combined with a newly developed, irregular, and indistinct mass on mammography can indeed be classified as BI-RADS 4C, given the suspicious nature of these findings. BI-RADS 4C is used when there is high suspicion for malignancy, estimated to have a 50-94% risk of being cancerous. Fine linear calcifications are often associated with malignancy, parti…	A single cluster of fine linear calcifications along with a newly developed, irregular, indistinct mass on mammography is highly suggestive of malignancy and would likely be classified as BI-RADS 4c, which indicates a high degree of suspicion for malignancy with a probability of 50-95%. Here’s why: - **Fine Linear Calcifications**: Fine linear calcifications, especially when clustered, are highly…	A single cluster of fine linear or linear comedo-type calcifications, combined with a newly developed, irregular, indistinct mass on mammography, would be highly suspicious and indicative of a higher likelihood of malignancy. These features are strongly associated with malignancy in breast lesions. ### Characteristics of Fine Linear or Comedo-Type Calcifications: - **Fine Linear Calcifications**:…	9	Yes, a single cluster of fine linear calcifications and a newly developed, irregular, indistinct mass on mammography can be classified as BI-RADS 4c. BI-RADS 4c is used for lesions that have a high suspicion for malignancy, with a likelihood of malignancy ranging from 50% to 95%. The features that would lead to a BI-RADS 4c classification include: - **Single Cluster of Fine Linear Calcifications:…	Yes, a single cluster of fine linear calcifications along with a newly developed, irregular, indistinct mass on mammography can be classified as BI-RADS 4c. BI-RADS 4c is used for lesions that have a high suspicion for malignancy, with a likelihood of malignancy ranging from 50% to 95%. The features you've described are concerning for malignancy: - **Fine Linear Calcifications:** While linear cal…	Yes, a single cluster of fine linear calcifications and a newly developed, irregular, indistinct mass on mammography can be classified as BI-RADS 4c. The Breast Imaging Reporting and Data System (BI-RADS) uses a classification system to categorize mammography findings based on the suspicion of malignancy. Here's a brief explanation of BI-RADS 4c: - **BI-RADS 4:** Suspicious abnormality, biopsy sh…	9	Whether a single cluster of fine linear calcifications and a newly developed, irregular, indistinct mass on mammography can be classified as BI-RADS 4c depends on the specific characteristics of the findings and the overall assessment of the radiologist. Fine Linear Calcifications: Fine linear calcifications are thin, linear deposits of calcium within breast tissue. While they can be seen in beni…	Yes, a single cluster of fine linear calcifications and a newly developed, irregular, indistinct mass on mammography can be classified as BI-RADS 4c. The BI-RADS (Breast Imaging-Reporting and Data System) classification system categorizes mammographic findings based on their likelihood of malignancy. The BI-RADS 4 category is designated for findings that are suspicious for malignancy, with subcat…	A single cluster of fine linear calcifications and a newly developed, irregular, indistinct mass on mammography can potentially be classified as BI-RADS 4c, depending on the comprehensive assessment of the lesion's characteristics and the radiologist's professional judgment. Factors Influencing Classification Calcification Characteristics: Fine Linear Calcifications: While fine linear calcificati…
10	Can an irregular, spiculated, high-density mass on mammography be classified as BI-RADS 5?	10	Yes, an irregular, spiculated, high-density mass on mammography can be classified as BI-RADS 5. This category is used for findings that are highly suggestive of malignancy, with a likelihood of cancer greater than 95%. The characteristics you described are strongly indicative of malignant tumors: - **Irregular shape**: Indicates that the mass does not have the smooth, well-defined borders typical…	Yes, an irregular, spiculated, high-density mass on mammography can indeed be classified as BI-RADS 5. This category is used when the findings are highly suggestive of malignancy, with a likelihood of cancer being greater than 95%. The features you described—irregular shape, spiculated (star-like) margins, and high density—are characteristic of malignant breast tumors. These types of masses are c…	Yes, an irregular, spiculated, high-density mass on mammography can indeed be classified as BI-RADS 5. This category is used when the findings are highly suggestive of malignancy, with a likelihood of cancer over 95%. The characteristics described—irregular shape, spiculated margins, and high density—are typical of malignant breast lesions. BI-RADS 5 indicates that the radiologic appearance is hi…	10	Yes, an irregular, spiculated, high-density mass on mammography can be classified as BI-RADS 5. Here’s why: ### BI-RADS Classification Overview The Breast Imaging Reporting and Data System (BI-RADS) is used to standardize breast imaging findings and guide clinical management. BI-RADS 5 is the category used for lesions that are highly suggestive of malignancy, with a greater than 95% likelihood of…	Yes, an irregular, spiculated, high-density mass on mammography can be classified as BI-RADS 5. Here's why: ### BI-RADS Classification Overview The Breast Imaging Reporting and Data System (BI-RADS) categorizes breast imaging findings to standardize reporting and guide clinical management. BI-RADS 5 is reserved for lesions that are highly suggestive of malignancy, with a greater than 95% likeliho…	Yes, an irregular, spiculated, high-density mass on mammography can be classified as BI-RADS 5. Here’s why: ### BI-RADS Classification Overview The Breast Imaging Reporting and Data System (BI-RADS) standardizes breast imaging findings to guide clinical management. BI-RADS 5 is reserved for lesions that are highly suggestive of malignancy, with a greater than 95% likelihood of being cancerous. ##…	10	Yes, an irregular, spiculated, high-density mass on mammography can be classified as BI-RADS 5. Here’s how these features fit into the BI-RADS 5 classification: - **Irregular Shape**: An irregularly shaped mass is often suspicious for malignancy, as it does not conform to the typical shapes of benign lesions. - **Spiculated Margins**: Spiculated margins are particularly concerning for malignancy.…	Yes, an irregular, spiculated, high-density mass on mammography can be classified as BI-RADS 5. Here’s why: - **Irregular Shape**: Irregularly shaped masses are often suspicious for malignancy as they do not conform to the typical shapes of benign lesions. - **Spiculated Margins**: Spiculated margins are a strong indicator of malignancy. They suggest that the mass is infiltrating surrounding brea…	Yes, an irregular, spiculated, high-density mass on mammography is typically classified as BI-RADS 5. **BI-RADS 5** indicates that the finding is "highly suggestive of malignancy," with a likelihood of 95% or greater. Here’s why these features align with BI-RADS 5: - **Irregular Shape**: An irregularly shaped mass is more likely to be malignant compared to well-defined, rounded masses. - **Spicul…	10	Yes, an irregular, spiculated, high-density mass on mammography can be classified as BI-RADS 5, indicating a highly suspicious finding with a greater than 95% likelihood of malignancy. 1. Irregular shape: Malignant lesions often have an irregular shape with ill-defined borders, reflecting infiltrative growth into surrounding tissue. 2. Spiculated margins: Spiculation refers to the presence of rad…	Yes, an irregular, spiculated, high-density mass on mammography can be classified as BI-RADS 5, indicating a highly suspicious finding with a greater than 95% likelihood of malignancy. The irregular shape suggests infiltrative growth into surrounding tissue, while spiculated margins (radiating lines or "sunburst" appearance) are highly characteristic of invasive breast cancer, particularly invasi…	Yes, an irregular, spiculated, high-density mass on mammography can be classified as BI-RADS 5, indicating a highly suspicious finding with a greater than 95% likelihood of malignancy. The irregular shape, spiculated margins (radiating lines, "sunburst" appearance), and high density due to increased cellularity are all highly characteristic of invasive breast cancer, particularly invasive ductal …	10	Yes, an irregular, spiculated, high-density mass on mammography can be classified as BI-RADS 5. Key points: 1. BI-RADS 5 indicates very high suspicion for malignancy (≥95% likelihood of cancer). 2. Highly suspicious features: - Irregular shape: Associated with malignancy - Spiculated margins: Strongly suggestive of cancer - High density: Typically seen in solid masses, including cancers 3. This c…	Yes, an irregular, spiculated, high-density mass on mammography can be classified as BI-RADS 5. Key points: 1. BI-RADS 5 indicates very high suspicion for malignancy (≥95% likelihood of cancer). 2. Highly suspicious features: - Irregular shape: Associated with malignancy - Spiculated margins: Strongly suggestive of cancer - High density: Typically seen in solid masses, including cancers 3. This c…	Yes, an irregular, spiculated, high-density mass on mammography can be classified as BI-RADS 5. Key points: 1. BI-RADS 5 indicates very high suspicion for malignancy (≥95% likelihood of cancer). 2. Highly suspicious features: - Irregular shape: Associated with malignancy - Spiculated margins: Strongly suggestive of cancer - High density: Typically seen in solid masses, including cancers 3. This c…	10	Yes, an irregular, spiculated, high-density mass on mammography is highly suggestive of malignancy and would likely be classified as BI-RADS 5. **Explanation:** * **BI-RADS 5:** This category indicates that the finding is highly suggestive of malignancy (over 95% likelihood of cancer). A biopsy is necessary to confirm the diagnosis. * **Irregular shape:** This is a common characteristic of malign…	Yes, an irregular, spiculated, high-density mass on mammography is highly suggestive of malignancy and can be classified as BI-RADS 5. **BI-RADS 5** is the highest category in the Breast Imaging Reporting and Data System (BI-RADS) and indicates a **very high suspicion of malignancy** (>95% likelihood). This category is assigned when the imaging findings strongly suggest that the lesion is cancero…	Yes, an irregular, spiculated, high-density mass on mammography can absolutely be classified as BI-RADS 5. * **BI-RADS 5:** This category in the Breast Imaging Reporting and Data System (BI-RADS) represents a high degree of suspicion for malignancy, with a greater than 95% likelihood that the finding is cancerous. * **Key Characteristics:** The features you described (irregular shape, spiculated …	10	Yes, an irregular, spiculated, high-density mass on mammography can be classified as BI-RADS 5 if it exhibits features that are highly suggestive of malignancy. BI-RADS 5 is defined as "highly suggestive of malignancy—appropriate action is biopsy." This category is used when the radiological findings indicate a very high probability of cancer, typically estimated to be greater than 95%. Features …	An irregular, spiculated, high-density mass on mammography is highly suggestive of malignancy and would typically be classified as BI-RADS 5, which indicates a "highly suggestive of malignancy" finding with a very high likelihood of cancer (greater than 95%). Here’s why: - **Irregular Shape**: Irregular shapes are more commonly associated with malignancies rather than benign lesions. - **Spiculat…	An irregular, spiculated, high-density mass on mammography is highly suggestive of malignancy and would typically be classified as BI-RADS 5, which indicates a "highly suggestive of malignancy, 95% or greater likelihood of malignancy." ### Characteristics of a Highly Suspicious Mass: - **Irregular Shape**: Irregularly shaped masses are more commonly associated with malignancy compared to regular …	10	Yes, an irregular, spiculated, high-density mass on mammography can be classified as BI-RADS 5. BI-RADS 5 is the highest category in the Breast Imaging Reporting and Data System (BI-RADS) and is used for lesions that are highly suggestive of malignancy, with a likelihood of malignancy greater than 95%. The features that characterize a BI-RADS 5 lesion include: - **Irregular Shape:** The mass has …	Yes, an irregular, spiculated, high-density mass on mammography can be classified as BI-RADS 5. BI-RADS 5 is the highest category in the Breast Imaging Reporting and Data System (BI-RADS) and is used for lesions that are highly suggestive of malignancy, with a likelihood of malignancy greater than 95%. The features that characterize a BI-RADS 5 lesion include: - **Irregular Shape:** The mass has …	Yes, an irregular, spiculated, high-density mass on mammography can be classified as BI-RADS 5. The Breast Imaging Reporting and Data System (BI-RADS) uses a classification system to categorize mammography findings based on the suspicion of malignancy. Here's a brief explanation of BI-RADS 5: - **BI-RADS 5:** Highly suggestive of malignancy, greater than 95% likelihood. The features you've descri…	10	An irregular, spiculated, high-density mass on mammography can potentially be classified as BI-RADS 5, depending on the specific characteristics and the radiologist's assessment. BI-RADS (Breast Imaging Reporting and Data System) is a standardized classification system used in breast imaging to categorize breast abnormalities based on their likelihood of malignancy. The BI-RADS categories range f…	Yes, an irregular, spiculated, high-density mass on mammography can be classified as BI-RADS 5. The BI-RADS (Breast Imaging-Reporting and Data System) classification system is used to categorize mammographic findings based on their likelihood of malignancy. BI-RADS 5 is the highest category, indicating that the finding is highly suspicious for malignancy, with a greater than 94% likelihood of bei…	An irregular, spiculated, high-density mass on mammography can indeed be classified as BI-RADS 5, under certain circumstances. The BI-RADS (Breast Imaging Reporting and Data System) classification system assigns numerical ratings to breast imaging findings, with higher numbers indicating a higher likelihood of malignancy. Here's a detailed analysis: BI-RADS Classification System The BI-RADS syste…
11	Can a lesion with fine linear or branching calcifications distributed in segmental or linear patterns on mammography be classified as BI-RADS 5?	11	Yes, a lesion with fine linear or branching calcifications distributed in segmental or linear patterns on mammography can be classified as BI-RADS 5, especially when these calcifications are accompanied by other suspicious imaging characteristics. BI-RADS 5 is reserved for findings that are highly suggestive of malignancy, with a likelihood of cancer greater than 95%. **Key points about these spe…	Yes, a lesion with fine linear or branching calcifications distributed in segmental or linear patterns on mammography can be classified as BI-RADS 5 when the radiological characteristics strongly suggest malignancy. These particular patterns of calcifications are highly suggestive of ductal carcinoma in situ (DCIS), a non-invasive form of breast cancer that can progress to invasive cancer if not …	Yes, a lesion with fine linear or branching calcifications distributed in segmental or linear patterns on mammography can be classified as BI-RADS 5 if other highly suspicious features are present and the overall assessment strongly suggests malignancy. Fine linear or branching calcifications are often associated with ductal carcinoma in situ (DCIS), particularly when they are seen in a segmental…	11	Yes, a lesion with fine linear or branching calcifications distributed in segmental or linear patterns on mammography can be classified as BI-RADS 5. Here’s why: ### BI-RADS Classification Overview The Breast Imaging Reporting and Data System (BI-RADS) standardizes the reporting of breast imaging findings and guides clinical management. BI-RADS 5 is reserved for findings that are highly suggestiv…	Yes, a lesion with fine linear or branching calcifications distributed in segmental or linear patterns on mammography can be classified as BI-RADS 5. Here's why: ### BI-RADS Classification Overview The Breast Imaging Reporting and Data System (BI-RADS) is used to standardize breast imaging findings and guide clinical management. BI-RADS 5 is reserved for lesions that are highly suggestive of mali…	Yes, a lesion with fine linear or branching calcifications distributed in segmental or linear patterns on mammography can be classified as BI-RADS 5. Here’s why: ### BI-RADS Classification Overview The Breast Imaging Reporting and Data System (BI-RADS) categorizes breast imaging findings to standardize reporting and guide clinical management. BI-RADS 5 is reserved for lesions that are highly sugg…	11	Yes, a lesion with fine linear or branching calcifications distributed in segmental or linear patterns on mammography can be classified as BI-RADS 5. Here’s why these features align with BI-RADS 5: - **Fine Linear or Branching Calcifications**: Fine linear or branching calcifications can be highly suggestive of malignancy, particularly if they are new or have changed in pattern. These calcificati…	A lesion with fine linear or branching calcifications distributed in segmental or linear patterns on mammography is often classified as **BI-RADS 4** or **BI-RADS 4c**, but **not typically BI-RADS 5**. Here’s why: - **Fine Linear or Branching Calcifications**: These calcifications are concerning for malignancy, as they can indicate ductal carcinoma in situ (DCIS) or other pre-invasive conditions.…	A lesion with fine linear or branching calcifications distributed in segmental or linear patterns on mammography can indeed be classified as **BI-RADS 5**, depending on the overall context and additional imaging findings. Here’s why: - **Fine Linear or Branching Calcifications**: These types of calcifications are often associated with malignancy, particularly ductal carcinoma in situ (DCIS). When…	11	Yes, a lesion with fine linear or branching calcifications distributed in segmental or linear patterns on mammography can be classified as BI-RADS 5, indicating a highly suspicious finding with a greater than 95% likelihood of malignancy. 1. Fine linear or branching calcifications: These calcifications are thin, irregular, and discontinuous, often resembling a branching pattern. They are highly s…	Yes, a lesion with fine linear or branching calcifications distributed in segmental or linear patterns on mammography can be classified as BI-RADS 5, indicating a highly suspicious finding with a greater than 95% likelihood of malignancy. Fine linear or branching calcifications are thin, irregular, discontinuous, and branching, highly suspicious for high-grade DCIS or invasive ductal carcinoma. W…	Yes, a lesion with fine linear or branching calcifications distributed in segmental or linear patterns on mammography can be classified as BI-RADS 5, indicating a highly suspicious finding with a greater than 95% likelihood of malignancy. These thin, irregular, discontinuous, branching calcifications are highly concerning for high-grade DCIS or invasive ductal carcinoma, especially when arranged …	11	Yes, a lesion with fine linear or branching calcifications distributed in segmental or linear patterns on mammography can be classified as BI-RADS 5. Key points: 1. BI-RADS 5 indicates very high suspicion for malignancy (≥95% likelihood of cancer). 2. Highly suspicious calcification features: - Fine linear or branching morphology: Strongly associated with malignancy - Segmental or linear distribu…	Yes, a lesion with fine linear or branching calcifications distributed in segmental or linear patterns on mammography can be classified as BI-RADS 5. Key points: 1. BI-RADS 5 indicates very high suspicion for malignancy (≥95% likelihood of cancer). 2. Highly suspicious calcification features: - Fine linear or branching morphology: Strongly associated with malignancy - Segmental or linear distribu…	Yes, a lesion with fine linear or branching calcifications distributed in segmental or linear patterns on mammography can be classified as BI-RADS 5. Key points: 1. BI-RADS 5 indicates very high suspicion for malignancy (≥95% likelihood of cancer). 2. Highly suspicious calcification features: - Fine linear or branching morphology: Strongly associated with malignancy - Segmental or linear distribu…	11	Yes, a lesion with fine linear or branching calcifications distributed in segmental or linear patterns on mammography can be classified as BI-RADS 5, especially if they are new or increasing. Here's why: * **BI-RADS 5:** This category indicates a very high suspicion of malignancy (over 95% likelihood). Lesions in this category often have classic features of breast cancer. * **Fine Linear or Branc…	Yes, a lesion with fine linear or branching calcifications distributed in segmental or linear patterns on mammography can be classified as BI-RADS 5, especially if the calcifications are new or increasing. **Explanation:** * **BI-RADS 5:** This category indicates a very high suspicion of malignancy (over 95% likelihood). Lesions in this category often have classic features of breast cancer. * **F…	Yes, a lesion with fine linear or branching calcifications distributed in segmental or linear patterns on mammography can be classified as BI-RADS 5, especially if they are new or increasing. Here's a breakdown of why: * **BI-RADS 5:** This category indicates a very high suspicion of malignancy (over 95% likelihood). Lesions in this category often have classic features of breast cancer. * **Fine …	11	Fine linear or branching calcifications distributed in segmental or linear patterns on mammography can indeed be classified as BI-RADS 5 if they exhibit features that are highly suggestive of malignancy. BI-RADS 5 indicates a finding that is highly suggestive of malignancy, with an estimated probability of cancer greater than 95%, and the appropriate action is biopsy. Calcifications that are fine…	A lesion with fine linear or branching calcifications distributed in segmental or linear patterns on mammography is highly suggestive of malignancy and would typically be classified as BI-RADS 5, which indicates a "highly suggestive of malignancy" finding with a very high likelihood of cancer (greater than 95%). Here’s why: - **Fine Linear or Branching Calcifications**: These types of calcificati…	A lesion with fine linear or branching calcifications distributed in segmental or linear patterns on mammography is highly suggestive of malignancy and would typically be classified as BI-RADS 5, which indicates "highly suggestive of malignancy, 95% or greater likelihood of malignancy." ### Characteristics of Fine Linear or Branching Calcifications: - **Fine Linear Calcifications**: These are thi…	11	No, a lesion with fine linear or branching calcifications distributed in segmental or linear patterns on mammography would not typically be classified as BI-RADS 5. BI-RADS 5 is used for lesions that are known biopsy-proven malignancies, and it is not used for the initial classification of a lesion on mammography. Fine linear or branching calcifications distributed in segmental or linear patterns…	No, a lesion with fine linear or branching calcifications distributed in segmental or linear patterns on mammography would not typically be classified as BI-RADS 5. BI-RADD 5 is reserved for lesions that are highly suggestive of malignancy, with a likelihood of malignancy greater than 95%. The distribution of calcifications in segmental or linear patterns can be associated with a variety of benig…	No, a lesion with fine linear or branching calcifications distributed in segmental or linear patterns on mammography would not typically be classified as BI-RADS 5. The Breast Imaging Reporting and Data System (BI-RADS) categorizes mammography findings based on the suspicion of malignancy, and BI-RADS 5 is reserved for lesions that are highly suggestive of malignancy, with a likelihood of greater…	11	Whether a lesion with fine linear or branching calcifications distributed in segmental or linear patterns on mammography can be classified as BI-RADS 5 depends on several factors, including the specific characteristics of the calcifications, the overall appearance of the lesion, and the radiologist's assessment. Characteristics of Calcifications: Fine linear or branching calcifications on mammogr…	No, a lesion with fine linear or branching calcifications distributed in segmental or linear patterns on mammography is not typically classified as BI-RADS 5. The BI-RADS (Breast Imaging-Reporting and Data System) classification system categorizes mammographic findings based on their likelihood of malignancy. BI-RADS 5 is reserved for findings that are highly suspicious for malignancy, with a gre…	A lesion with fine linear or branching calcifications distributed in segmental or linear patterns on mammography may not necessarily be classified as BI-RADS 5, but it depends on the comprehensive assessment of the lesion's characteristics and the radiologist's professional judgment. Factors to Consider Calcification Morphology: Fine linear or branching calcifications can be present in both benig…
12	Can an irregular spiculated mass with pleomorphic calcifications on mammography be classified as BI-RADS 5?	12	Yes, an irregular spiculated mass with pleomorphic calcifications on mammography can indeed be classified as BI-RADS 5. This classification is used for findings that are highly suggestive of malignancy, with a likelihood of cancer greater than 95%. **Here are the specific features and their implications:** - **Irregular mass**: This suggests that the shape of the mass does not conform to typical …	Yes, an irregular, spiculated mass with pleomorphic calcifications on mammography can certainly be classified as BI-RADS 5. This classification indicates findings that are highly suggestive of malignancy, with a likelihood of cancer greater than 95%. The characteristics described are strongly associated with malignant tumors: - **Irregular Shape**: This suggests that the mass does not conform to …	Yes, an irregular spiculated mass with pleomorphic calcifications on mammography can certainly be classified as BI-RADS 5. These features—irregular, spiculated mass along with pleomorphic calcifications—are highly suggestive of malignancy. The irregular and spiculated contours of the mass suggest aggressive tumor growth, while pleomorphic calcifications, which vary in shape and size, are often as…	12	Yes, an irregular spiculated mass with pleomorphic calcifications on mammography can be classified as BI-RADS 5. Here’s why: ### BI-RADS Classification Overview The Breast Imaging Reporting and Data System (BI-RADS) standardizes breast imaging findings to guide clinical management. BI-RADS 5 is reserved for lesions that are highly suggestive of malignancy, with a greater than 95% likelihood of be…	Yes, an irregular spiculated mass with pleomorphic calcifications on mammography can be classified as BI-RADS 5. Here’s why: ### BI-RADS Classification Overview The Breast Imaging Reporting and Data System (BI-RADS) is used to standardize breast imaging findings and guide clinical management. BI-RADS 5 is reserved for lesions that are highly suggestive of malignancy, with a greater than 95% likel…	Yes, an irregular spiculated mass with pleomorphic calcifications on mammography can be classified as BI-RADS 5. Here’s why: ### BI-RADS Classification Overview The Breast Imaging Reporting and Data System (BI-RADS) is used to standardize the reporting of breast imaging findings and guide clinical management. BI-RADS 5 is reserved for lesions that are highly suggestive of malignancy, with a great…	12	Yes, an irregular, spiculated mass with pleomorphic calcifications on mammography can be classified as **BI-RADS 5**. Here’s how these features align with BI-RADS 5: - **Irregular Spiculated Mass**: An irregular mass with spiculated margins is highly concerning for malignancy. Spiculated margins suggest that the mass may be infiltrating into surrounding tissue, which is characteristic of invasive…	Yes, an irregular, spiculated mass with pleomorphic calcifications on mammography can be classified as **BI-RADS 5**. Here’s why: - **Irregular Spiculated Mass**: Spiculated margins are highly indicative of malignancy. An irregular mass with spiculations often suggests invasive cancer or an aggressive tumor type. - **Pleomorphic Calcifications**: Pleomorphic calcifications, which vary in size and…	Yes, an irregular, spiculated mass with pleomorphic calcifications on mammography can be classified as **BI-RADS 5**. Here's how these features align with BI-RADS 5: - **Irregular Spiculated Mass**: A mass with irregular, spiculated margins is highly suggestive of malignancy. Spiculations indicate that the mass may be invading surrounding tissue, which is characteristic of invasive cancer. - **Pl…	12	Yes, an irregular spiculated mass with pleomorphic calcifications on mammography can be classified as BI-RADS 5, indicating a highly suspicious finding with a greater than 95% likelihood of malignancy. The combination of these features is highly suggestive of invasive breast cancer: 1. Irregular, spiculated mass: The irregular shape and spiculated margins (radiating lines or "sunburst" appearance…	Yes, an irregular spiculated mass with pleomorphic calcifications on mammography can be classified as BI-RADS 5, indicating a highly suspicious finding with a greater than 95% likelihood of malignancy. The irregular shape and spiculated margins (radiating lines, "sunburst" appearance) suggest infiltrative growth into surrounding tissue, characteristic of invasive cancer, particularly invasive duc…	Yes, an irregular spiculated mass with pleomorphic calcifications on mammography can be classified as BI-RADS 5, indicating a highly suspicious finding with a greater than 95% likelihood of malignancy. The irregular shape, spiculated margins suggesting infiltrative growth, and pleomorphic calcifications varying in size/shape are highly characteristic of invasive breast cancer, particularly invasi…	12	Yes, an irregular spiculated mass with pleomorphic calcifications on mammography can be classified as BI-RADS 5. Key points: 1. BI-RADS 5 indicates very high suspicion for malignancy (≥95% likelihood of cancer). 2. Highly suspicious features: - Irregular shape: Associated with malignancy - Spiculated margins: Strongly suggestive of cancer - Pleomorphic calcifications: Often indicate malignancy 3.…	Yes, an irregular spiculated mass with pleomorphic calcifications on mammography can be classified as BI-RADS 5. Key points: 1. BI-RADS 5 indicates very high suspicion for malignancy (≥95% likelihood of cancer). 2. Highly suspicious features: - Irregular shape: Associated with malignancy - Spiculated margins: Strongly suggestive of cancer - Pleomorphic calcifications: Often indicate malignancy 3.…	Yes, an irregular spiculated mass with pleomorphic calcifications on mammography can be classified as BI-RADS 5. Key points: 1. BI-RADS 5 indicates very high suspicion for malignancy (≥95% likelihood of cancer). 2. Highly suspicious features: - Irregular shape: Associated with malignancy - Spiculated margins: Strongly suggestive of cancer - Pleomorphic calcifications: Often indicate malignancy 3.…	12	Yes, an irregular spiculated mass with pleomorphic calcifications on mammography is highly suggestive of malignancy and would likely be classified as BI-RADS 5. Here's why these characteristics align with a BI-RADS 5 classification: * **BI-RADS 5:** This category indicates a very high suspicion of malignancy (over 95% likelihood). Lesions in this category often have classic features of breast can…	Yes, an irregular spiculated mass with pleomorphic calcifications on mammography is highly suggestive of malignancy and would likely be classified as BI-RADS 5. **Here's why these characteristics align with a BI-RADS 5 classification:** * **BI-RADS 5:** This category indicates a very high suspicion of malignancy (over 95% likelihood). Lesions in this category often have classic features of breast…	Yes, an irregular spiculated mass with pleomorphic calcifications on mammography is a classic presentation of breast cancer and would very likely be classified as BI-RADS 5. **Here's why these features are highly suspicious for malignancy:** * **BI-RADS 5:** This category indicates a very high suspicion of malignancy (>95% likelihood). * **Irregular Shape:** Malignant tumors often grow in an unco…	12	An irregular spiculated mass with pleomorphic calcifications on mammography can indeed be classified as BI-RADS 5 if the findings are highly suggestive of malignancy. BI-RADS 5 indicates a finding that is highly suggestive of malignancy, with an estimated probability of cancer greater than 95%, and the appropriate action is biopsy. Pleomorphic calcifications are small, irregularly shaped calcific…	An irregular spiculated mass with pleomorphic calcifications on mammography is highly suggestive of malignancy and would typically be classified as BI-RADS 5, which indicates a "highly suggestive of malignancy" finding with a very high likelihood of cancer (greater than 95%). Here’s why: - **Irregular Shape**: Irregular shapes are more commonly associated with malignancies rather than benign lesi…	An irregular spiculated mass with pleomorphic calcifications on mammography is highly suggestive of malignancy and would typically be classified as BI-RADS 5, which indicates "highly suggestive of malignancy, 95% or greater likelihood of malignancy." ### Characteristics of the Lesion: - **Irregular Shape**: Irregularly shaped masses are more commonly associated with malignancy compared to regular…	12	Yes, an irregular spiculated mass with pleomorphic calcifications on mammography can be classified as BI-RADS 5. BI-RADS 5 is the highest category in the Breast Imaging Reporting and Data System (BI-RADS) and is used for lesions that are highly suggestive of malignancy, with a likelihood of malignancy greater than 95%. The features that would lead to a BI-RADS 5 classification include: - **Irregu…	Yes, an irregular spiculated mass with pleomorphic calcifications on mammography can be classified as BI-RADS 5. BI-RADS 5 is the highest category in the Breast Imaging Reporting and Data System (BI-RADS) and is used for lesions that are highly suggestive of malignancy, with a likelihood of malignancy greater than 95%. The features that would lead to a BI-RADS 5 classification include: - **Irregu…	Yes, an irregular spiculated mass with pleomorphic calcifications on mammography can be classified as BI-RADS 5. The Breast Imaging Reporting and Data System (BI-RADS) uses a classification system to categorize mammography findings based on the suspicion of malignancy. BI-RADS 5 is used for lesions that are highly suggestive of malignancy, with a likelihood of greater than 95% that the lesion is …	12	An irregular spiculated mass with pleomorphic calcifications on mammography is highly likely to be classified as BI-RADS 5, indicating a high level of suspicion for malignancy. Here's why: Irregular Shape and Spiculation: Irregularity and spiculation (i.e., the presence of radiating lines or spicules extending from the mass) are features that are more commonly seen in malignant masses than in ben…	Yes, an irregular spiculated mass with pleomorphic calcifications on mammography can be classified as BI-RADS 5. The presence of an irregular spiculated mass with pleomorphic calcifications on mammography is highly suggestive of malignancy and meets the criteria for a BI-RADS 5 classification. BI-RADS 5 indicates that the finding is highly suspicious for malignancy, with a greater than 94% likeli…	Yes, an irregular spiculated mass with pleomorphic calcifications on mammography can indeed be classified as BI-RADS 5, indicating a highly suspicious finding that is almost certainly malignant. Factors Supporting BI-RADS 5 Classification Irregular Shape: An irregularly shaped mass is a significant indicator of malignancy. Irregular shapes often suggest an infiltrative growth pattern, which is ch…
13	Should BI-RADS 4 or 5 lesions detected on mammography undergo biopsy?	13	Yes, BI-RADS 4 or 5 lesions detected on mammography should undergo biopsy. Here’s how these categories typically guide the clinical decision-making process: - **BI-RADS 4 (Suspicious Abnormality)**: This category is subdivided into 4A (low suspicion for malignancy), 4B (moderate suspicion), and 4C (high suspicion). Although the likelihood of cancer varies within these subdivisions, all BI-RADS 4 …	Yes, lesions classified as BI-RADS 4 or 5 on mammography should typically undergo biopsy. This is an essential step for obtaining a definitive diagnosis, given the suspected malignancy associated with these categories. **BI-RADS 4 (Suspicious Abnormality)**: This category is further divided into 4a, 4b, and 4c, indicating low, moderate, and high suspicion of malignancy, respectively. Despite the …	Yes, lesions classified as BI-RADS 4 or BI-RADS 5 on mammography should undergo biopsy. Here’s how these categories guide the management: - **BI-RADS 4**: This category is subdivided into 4A (low suspicion for malignancy), 4B (moderate suspicion), and 4C (high suspicion). Although the likelihood of cancer varies within these subcategories (from about 10% to over 50%), a biopsy is recommended for …	13	Yes, BI-RADS 4 and BI-RADS 5 lesions detected on mammography should undergo biopsy. Here's why: ### BI-RADS 4 Lesions - **Suspicious Abnormality**: BI-RADS 4 lesions are classified as suspicious abnormalities. This category is subdivided into: - **BI-RADS 4A**: Low suspicion for malignancy (2-10% chance). - **BI-RADS 4B**: Moderate suspicion for malignancy (10-50% chance). - **BI-RADS 4C**: High …	Yes, BI-RADS 4 and BI-RADS 5 lesions detected on mammography should undergo biopsy. Here’s why: ### BI-RADS 4 Lesions - **Suspicious Abnormality**: BI-RADS 4 lesions are categorized as suspicious abnormalities that warrant a biopsy due to varying levels of suspicion for malignancy: - **BI-RADS 4A**: Low suspicion for malignancy (2-10% chance). - **BI-RADS 4B**: Moderate suspicion for malignancy (…	Yes, BI-RADS 4 and BI-RADS 5 lesions detected on mammography should undergo biopsy. Here’s why: ### BI-RADS 4 Lesions - **Suspicious Abnormality**: BI-RADS 4 lesions are categorized as suspicious abnormalities with varying levels of suspicion for malignancy: - **BI-RADS 4A**: Low suspicion for malignancy (2-10% chance). - **BI-RADS 4B**: Moderate suspicion for malignancy (10-50% chance). - **BI-R…	13	Yes, lesions classified as **BI-RADS 4** or **BI-RADS 5** detected on mammography should undergo biopsy. - **BI-RADS 4**: This category indicates a "suspicious" finding with a likelihood of malignancy ranging from 10-95%. A biopsy is needed to definitively determine whether the lesion is malignant or benign. The specific subtype of BI-RADS 4 (4a, 4b, or 4c) helps guide the urgency and approach of…	Yes, lesions classified as **BI-RADS 4** or **BI-RADS 5** on mammography should undergo biopsy. - **BI-RADS 4**: Indicates a "suspicious" finding, with a likelihood of malignancy ranging from 10-95%. A biopsy is necessary to determine whether the lesion is malignant or benign. - **BI-RADS 5**: Indicates "highly suggestive of malignancy," with a likelihood of 95% or greater. A biopsy is required t…	Yes, lesions classified as **BI-RADS 4** or **BI-RADS 5** on mammography should undergo biopsy. - **BI-RADS 4**: This category denotes a "suspicious" finding with a likelihood of malignancy ranging from 10-95%. A biopsy is needed to determine whether the lesion is cancerous or benign. - **BI-RADS 5**: This classification indicates "highly suggestive of malignancy," with a likelihood of 95% or gre…	13	Yes, BI-RADS 4 and 5 lesions detected on mammography should undergo biopsy for a definitive diagnosis. BI-RADS 4 lesions are suspicious for malignancy, with a 2-95% likelihood of cancer depending on the subcategory (4a, 4b, or 4c). While not all BI-RADS 4 lesions will be malignant, biopsy is necessary to rule out cancer and guide further management. Biopsy options include stereotactic, ultrasound…	Yes, BI-RADS 4 and 5 lesions detected on mammography should undergo biopsy for a definitive diagnosis. BI-RADS 4 lesions are suspicious for malignancy, with a 2-95% likelihood of cancer depending on the subcategory (4a, 4b, 4c). While not all will be malignant, biopsy is necessary to rule out cancer. Biopsy options include stereotactic, ultrasound-guided, or MRI-guided procedures. BI-RADS 5 lesio…	Yes, BI-RADS 4 and 5 lesions detected on mammography should undergo biopsy for a definitive diagnosis. BI-RADS 4 lesions are suspicious for malignancy (2-95% likelihood depending on subcategory). While not all will be cancer, biopsy is necessary to rule it out. Options include stereotactic, ultrasound, or MRI-guided biopsy. BI-RADS 5 lesions are highly suspicious (>95% likelihood) and require imm…	13	Yes, BI-RADS 4 or 5 lesions detected on mammography should undergo biopsy. Key points: 1. BI-RADS 4: Suspicious abnormality - Likelihood of cancer: >2% to <95% - Subdivided into 4a, 4b, and 4c based on level of suspicion 2. BI-RADS 5: Highly suggestive of malignancy - Likelihood of cancer: ≥95% 3. Biopsy recommendation: - BI-RADS 4: Biopsy is recommended - BI-RADS 5: Biopsy is strongly recommende…	Yes, BI-RADS 4 or 5 lesions detected on mammography should undergo biopsy. Key points: 1. BI-RADS 4: Suspicious abnormality - Likelihood of cancer: >2% to <95% - Subdivided into 4a, 4b, and 4c based on suspicion level 2. BI-RADS 5: Highly suggestive of malignancy - Likelihood of cancer: ≥95% 3. Biopsy recommendation: - BI-RADS 4: Biopsy is recommended - BI-RADS 5: Biopsy is strongly recommended 4…	Yes, BI-RADS 4 or 5 lesions detected on mammography should undergo biopsy. Key points: 1. BI-RADS 4: Suspicious abnormality - Likelihood of cancer: >2% to <95% - Includes subcategories 4a, 4b, and 4c 2. BI-RADS 5: Highly suggestive of malignancy - Likelihood of cancer: ≥95% 3. Biopsy recommendation: - BI-RADS 4: Biopsy recommended - BI-RADS 5: Biopsy strongly recommended 4. Purpose: To obtain def…	13	Yes, BI-RADS 4 or 5 lesions detected on mammography should definitely undergo biopsy. Here's why: * **BI-RADS 4:** This category indicates a suspicious abnormality with a moderate risk of malignancy (2-94% depending on the subcategory, 4a, 4b, or 4c). * **BI-RADS 5:** This category indicates a highly suspicious abnormality with a very high probability of malignancy (>95%). * **Biopsy:** A biopsy …	Yes, BI-RADS 4 or 5 lesions detected on mammography should absolutely undergo biopsy. Here's why: * **BI-RADS Classification:** The Breast Imaging Reporting and Data System (BI-RADS) is a standardized system used to categorize breast imaging findings. BI-RADS 4 and 5 categories indicate a suspicious abnormality with a moderate to high probability of malignancy: * **BI-RADS 4:** Suspicious abnorma…	Yes, BI-RADS 4 or 5 lesions detected on mammography should absolutely undergo biopsy. Here's why: * **BI-RADS Classification:** The Breast Imaging Reporting and Data System (BI-RADS) categorizes breast imaging findings based on the level of suspicion for malignancy. BI-RADS 4 and 5 categories indicate a significant concern for cancer: * **BI-RADS 4:** Suspicious abnormality – biopsy should be con…	13	Lesions categorized as BI-RADS 4 or 5 on mammography should generally undergo biopsy due to the increased suspicion of malignancy associated with these classifications. - **BI-RADS 4:** This category is used for findings that are suspicious for malignancy but not highly suggestive of it. It is subdivided into: - 4A: Low suspicion for malignancy (2-10% risk). - 4B: Moderate suspicion for malignanc…	Yes, lesions classified as BI-RADS 4 or 5 on mammography should undergo biopsy. The rationale behind this recommendation is based on the likelihood of malignancy associated with these categories: - **BI-RADS 4**: This category is divided into three subcategories (4A, 4B, and 4C) and indicates a suspicious abnormality with increasing degrees of concern for malignancy: - **4A**: Low (2-10%) probabi…	Yes, lesions classified as BI-RADS 4 or 5 on mammography should undergo biopsy. The BI-RADS system categorizes breast imaging findings based on their likelihood of malignancy, and both BI-RADS 4 and 5 indicate a significant risk that the lesion could be cancerous. ### BI-RADS 4: Suspicious Abnormality - **BI-RADS 4a**: Probably benign, 2% or less likelihood of malignancy. - **BI-RADS 4b**: Suspic…	13	Yes, BI-RADS 4 and BI-RADS 5 lesions detected on mammography should undergo biopsy. However, the urgency and approach to biopsy may vary depending on the specific BI-RADS category and the clinical context. - **BI-RADS 4 lesions:** These lesions have an intermediate suspicion for malignancy, with a likelihood of malignancy ranging from 10% to 50%. BI-RADS 4 is further subdivided into 4a, 4b, and 4…	BI-RADS 4 and BI-RADS 5 lesions detected on mammography should undergo biopsy. However, the urgency and approach to biopsy may vary depending on the specific BI-RADS category and the clinical context. - **BI-RADS 4 lesions:** These lesions have an intermediate suspicion for malignancy, with a likelihood of malignancy ranging from 10% to 50%. BI-RADS 4 is further subdivided into 4a, 4b, and 4c bas…	BI-RADS 4 and BI-RADS 5 lesions detected on mammography should undergo biopsy. The BI-RADS classification system provides a standardized approach to interpreting and reporting mammography findings, and it recommends biopsy for lesions that are classified as 4 or 5. Here's a brief explanation of BI-RADS 4 and BI-RADS 5: - **BI-RADS 4:** Suspicious abnormality, biopsy should be considered. - **BI-R…	13	BI-RADS 4 or 5 lesions detected on mammography should generally undergo biopsy for further evaluation and confirmation of their nature. Here's a detailed breakdown: BI-RADS 4 Lesions BI-RADS 4 lesions are classified as suspicious for malignancy, with a wide range of potential malignancy rates (from greater than 2% to less than 95%). These lesions are further subcategorized into 4A, 4B, and 4C bas…	Yes, BI-RADS 4 or 5 lesions detected on mammography should undergo biopsy. The BI-RADS (Breast Imaging-Reporting and Data System) classification system categorizes mammographic findings based on their likelihood of malignancy. BI-RADS 4 and 5 are considered suspicious for malignancy, with varying degrees of suspicion. BI-RADS 4 Category: BI-RADS 4 indicates a lesion with a moderate to high suspic…	BI-RADS 4 or 5 lesions detected on mammography should generally undergo biopsy for further evaluation and confirmation of the diagnosis. Explanation BI-RADS 4 Lesions: BI-RADS 4 lesions are classified as suspicious for malignancy, with a malignancy risk ranging from 2% to 95%, depending on the subcategory (4A, 4B, or 4C). 4A: Low suspicion for malignancy (2%-10% risk). Further imaging is recommen…
14	Should MRI be used to evaluate posterior extension to the chest wall and involvement of pectoral fascia or muscle for BI-RADS 4 lesions that are adjacent to the chest wall and not fully included in the mammographic projection?	14	Yes, MRI should be considered to evaluate posterior extension to the chest wall and involvement of the pectoral fascia or muscle, especially for BI-RADS 4 lesions that are adjacent to the chest wall and not fully included in the mammographic projection. MRI (Magnetic Resonance Imaging) is particularly useful in such scenarios due to its high sensitivity and excellent soft tissue contrast, which m…	Yes, MRI (Magnetic Resonance Imaging) is an excellent tool for evaluating the extent of breast lesions, especially BI-RADS 4 lesions that are adjacent to the chest wall and not fully visible in the mammographic projection. MRI is highly sensitive and provides detailed images of the breast tissues, making it particularly useful in such scenarios for several reasons: 1. **Detailed Visualization**: …	Yes, MRI (Magnetic Resonance Imaging) can be very useful for evaluating BI-RADS 4 lesions that are adjacent to the chest wall and not fully included in the mammographic projection. MRI provides excellent soft tissue contrast and can help in assessing the extent of disease more accurately, especially in areas that are difficult to visualize with mammography alone. For lesions close to the chest wa…	14	Yes, MRI should be used to evaluate posterior extension to the chest wall and involvement of the pectoral fascia or muscle for BI-RADS 4 lesions that are adjacent to the chest wall and not fully included in the mammographic projection. Here’s why: ### Advantages of MRI in Evaluating Chest Wall Involvement 1. **Superior Soft Tissue Contrast**: - MRI provides excellent soft tissue contrast, which h…	Yes, MRI should be used to evaluate posterior extension to the chest wall and involvement of the pectoral fascia or muscle for BI-RADS 4 lesions that are adjacent to the chest wall and not fully included in the mammographic projection. Here’s why: ### Advantages of MRI in Evaluating Chest Wall Involvement 1. **Superior Soft Tissue Contrast**: - MRI provides excellent soft tissue contrast, which h…	Yes, MRI should be used to evaluate posterior extension to the chest wall and involvement of the pectoral fascia or muscle for BI-RADS 4 lesions that are adjacent to the chest wall and not fully included in the mammographic projection. Here are the reasons: ### Superior Imaging Capabilities of MRI 1. **Enhanced Soft Tissue Contrast**: - MRI provides excellent soft tissue contrast, which allows fo…	14	Yes, MRI can be used to evaluate posterior extension to the chest wall and involvement of the pectoral fascia or muscle for **BI-RADS 4** lesions, especially if they are adjacent to the chest wall and not fully included in the mammographic projection. Here’s why MRI is beneficial in these cases: - **Assessment of Extension**: MRI provides superior soft tissue contrast and can accurately assess wh…	Yes, MRI should be considered to evaluate posterior extension to the chest wall and involvement of the pectoral fascia or muscle for **BI-RADS 4** lesions that are adjacent to the chest wall and not fully included in the mammographic projection. Here’s why MRI is valuable in this context: - **Detailed Assessment of Extent**: MRI provides excellent soft tissue contrast and can clearly delineate th…	Yes, MRI is often used to evaluate posterior extension to the chest wall and involvement of the pectoral fascia or muscle for **BI-RADS 4** lesions that are adjacent to the chest wall and not fully included in the mammographic projection. Here's why MRI is particularly useful in this scenario: - **Detailed Assessment**: MRI provides superior soft tissue contrast, allowing for a more precise evalu…	14	Yes, MRI should be used to evaluate posterior extension to the chest wall and involvement of pectoral fascia or muscle for BI-RADS 4 lesions that are adjacent to the chest wall and not fully included in the mammographic projection. Mammography has limitations in assessing lesions that are close to the chest wall, as the posterior aspect of these lesions may not be fully visualized due to the limi…	Yes, MRI should be used to evaluate posterior extension to the chest wall and involvement of pectoral fascia or muscle for BI-RADS 4 lesions that are adjacent to the chest wall and not fully included in the mammographic projection. Mammography has limitations in assessing lesions close to the chest wall, as the posterior aspect may not be fully visualized. MRI, with its multiplanar imaging and ex…	Yes, MRI should be used to evaluate posterior extension to the chest wall and involvement of pectoral fascia or muscle for BI-RADS 4 lesions adjacent to the chest wall that are not fully visualized on mammography. Mammography has limitations in assessing the posterior aspect of lesions close to the chest wall. MRI, with its multiplanar imaging and excellent soft tissue contrast, is the best modal…	14	Yes, MRI should be used to evaluate posterior extension to the chest wall and involvement of pectoral fascia or muscle for BI-RADS 4 lesions that are adjacent to the chest wall and not fully included in the mammographic projection. Key points: 1. MRI advantages: - Superior soft tissue contrast - Multiplanar imaging capabilities - No radiation exposure 2. Specific benefits for chest wall evaluatio…	Yes, MRI should be used to evaluate posterior extension to the chest wall and involvement of pectoral fascia or muscle for BI-RADS 4 lesions that are adjacent to the chest wall and not fully included in the mammographic projection. Key points: 1. MRI advantages: - Superior soft tissue contrast - Multiplanar imaging capabilities - No radiation exposure 2. Benefits for chest wall evaluation: - Bett…	Yes, MRI should be used to evaluate posterior extension to the chest wall and involvement of pectoral fascia or muscle for BI-RADS 4 lesions that are adjacent to the chest wall and not fully included in the mammographic projection. Key points: 1. MRI advantages: - Superior soft tissue contrast - Multiplanar imaging capabilities - No radiation exposure 2. Benefits for chest wall evaluation: - Bett…	14	Yes, MRI can be a valuable tool for evaluating posterior extension to the chest wall and involvement of pectoral fascia or muscle for BI-RADS 4 lesions that are adjacent to the chest wall and not fully included in the mammographic projection. Here's why: * **Limited Mammography:** Mammography is excellent for detecting calcifications and masses within the breast tissue, but it can have limitation…	Yes, MRI can be a valuable tool in evaluating posterior extension to the chest wall and involvement of pectoral fascia or muscle for BI-RADS 4 lesions that are adjacent to the chest wall and not fully included in the mammographic projection. Here's why MRI is useful in this situation: * **Superior soft tissue contrast:** MRI provides excellent soft tissue contrast, allowing for better visualizati…	Yes, MRI can be a valuable tool in evaluating posterior extension to the chest wall and involvement of pectoral fascia or muscle for BI-RADS 4 lesions that are adjacent to the chest wall and not fully included in the mammographic projection. Here's why: * **Superior Soft Tissue Contrast:** MRI provides excellent soft tissue contrast, allowing for better visualization of the breast tissue, chest w…	14	For BI-RADS 4 lesions that are adjacent to the chest wall and not fully included in the mammographic projection, magnetic resonance imaging (MRI) can be a valuable tool to evaluate the extent of the lesion, particularly for assessing posterior extension to the chest wall and involvement of the pectoral fascia or muscle. MRI provides excellent soft tissue contrast and can help in the following way…	Yes, MRI (Magnetic Resonance Imaging) can be a valuable tool in evaluating posterior extension to the chest wall and involvement of the pectoral fascia or muscle for BI-RADS 4 lesions that are adjacent to the chest wall and not fully included in the mammographic projection. MRI provides excellent soft tissue contrast and can offer detailed information about the extent of a breast lesion, particul…	When dealing with BI-RADS 4 lesions that are adjacent to the chest wall and not fully included in the mammographic projection, MRI (Magnetic Resonance Imaging) can be a valuable tool for evaluating the extent of the lesion, particularly for assessing posterior extension to the chest wall and involvement of the pectoral fascia or muscle. ### Reasons to Use MRI: 1. **Superior Soft Tissue Contrast**…	14	Yes, MRI can be used to evaluate posterior extension to the chest wall and involvement of the pectoral fascia or muscle for BI-RADS 4 lesions that are adjacent to the chest wall and not fully included in the mammographic projection. MRI provides additional imaging information that can be valuable in assessing the extent of a lesion and its relationship to surrounding structures. MRI is particular…	MRI can be a useful tool for evaluating posterior extension to the chest wall and involvement of pectoral fascia or muscle for BI-RADS 4 lesions that are adjacent to the chest wall and not fully included in the mammographic projection. MRI provides high-resolution images of soft tissues and can help clarify the extent of the lesion and its relationship to the chest wall and pectoral structures. T…	Yes, magnetic resonance imaging (MRI) can be used to evaluate posterior extension to the chest wall and involvement of pectoral fascia or muscle for BI-RADS 4 lesions that are adjacent to the chest wall and not fully included in the mammographic projection. MRI is particularly useful for visualizing soft tissue and is often performed in conjunction with mammography and ultrasound to provide a com…	14	For BI-RADS 4 lesions that are adjacent to the chest wall and not fully included in the mammographic projection, MRI (Magnetic Resonance Imaging) can be a useful tool for evaluating posterior extension to the chest wall and involvement of the pectoral fascia or muscle. Here are the key reasons why MRI may be indicated in such cases: Improved Visualization: MRI offers excellent soft tissue contras…	Yes, MRI (Magnetic Resonance Imaging) can be used to evaluate posterior extension to the chest wall and involvement of pectoral fascia or muscle for BI-RADS 4 lesions that are adjacent to the chest wall and not fully included in the mammographic projection. MRI is a highly sensitive and non-invasive imaging modality that provides excellent soft tissue contrast and multiplanar imaging capabilities…	For BI-RADS 4 lesions that are adjacent to the chest wall and not fully included in the mammographic projection, MRI can be a valuable tool to evaluate posterior extension to the chest wall and involvement of the pectoral fascia or muscle. Key Reasons Increased Sensitivity and Specificity: MRI has been shown to have higher sensitivity and specificity in detecting breast lesions, particularly thos…
15	Should a newly developed or progressive lesion <5 mm with no lipid core and a washout enhancement pattern on MRI be considered malignant?	15	Yes, a newly developed or progressive lesion that is smaller than 5 mm, lacking a lipid core, and exhibiting a washout enhancement pattern on MRI should be considered suspicious and possibly malignant. Despite the small size, the combination of these specific MRI characteristics increases the likelihood of a malignant process. Here’s why each feature contributes to this concern: ### 1. **New or P…	A newly developed or progressive lesion on MRI that is less than 5 mm in size, lacks a lipid core, and exhibits a washout enhancement pattern warrants careful consideration due to several concerning features, particularly the enhancement pattern. **Key considerations include**: 1. **Size**: Although the lesion is small (<5 mm), size alone is not a definitive indicator of malignancy. Small lesions…	Yes, a newly developed or progressive lesion less than 5 mm in size, showing no lipid core and exhibiting a washout enhancement pattern on MRI, should be considered suspicious for malignancy. The characteristics you've described align with features that can indicate a higher risk of breast cancer. 1. **Size and Development**: The fact that the lesion is new or has shown progression, regardless of…	15	A newly developed or progressive lesion less than 5 mm with no lipid core and a washout enhancement pattern on MRI should be considered suspicious for malignancy. Here’s why: ### Characteristics and Implications 1. **Newly Developed or Progressive Lesion**: - A lesion that is newly developed or shows progression over time is inherently more concerning than a stable lesion. New development or prog…	A newly developed or progressive lesion less than 5 mm with no lipid core and a washout enhancement pattern on MRI should be considered suspicious for malignancy, though not definitively malignant. Here’s a detailed explanation: ### Key Considerations 1. **Newly Developed or Progressive Lesion**: - New or progressively growing lesions are more concerning than stable ones because they indicate act…	A newly developed or progressive lesion less than 5 mm with no lipid core and a washout enhancement pattern on MRI should be considered highly suspicious for malignancy, but not definitively malignant without further evaluation. Here are the key reasons and recommended actions: ### Key Considerations 1. **Newly Developed or Progressive Lesion**: - New or progressively growing lesions indicate act…	15	A newly developed or progressive lesion <5 mm with no lipid core and a washout enhancement pattern on MRI should be considered potentially malignant, but it is not definitive without further evaluation. Here’s why these features are concerning: - **Newly Developed or Progressive**: A lesion that has newly developed or is showing progressive growth is a red flag, especially if it is changing in ap…	A newly developed or progressive lesion <5 mm with no lipid core and a washout enhancement pattern on MRI should be considered potentially malignant, but these characteristics alone do not provide a definitive diagnosis. Here’s a breakdown of why these features are concerning: - **Newly Developed or Progressive**: Lesions that are new or show progression are particularly concerning, especially if…	A newly developed or progressive lesion <5 mm with no lipid core and a washout enhancement pattern on MRI is concerning for malignancy, but these characteristics alone do not provide a definitive diagnosis. Here’s a detailed look at why these features are significant: - **Newly Developed or Progressive**: New or growing lesions are often more suspicious for malignancy. Any change in a lesion's ch…	15	Yes, a newly developed or progressive lesion <5 mm with no lipid core and a washout enhancement pattern on MRI should be considered highly suspicious for malignancy. The washout enhancement pattern is a key feature that raises concern for malignancy, even in small lesions. This pattern is characterized by rapid initial enhancement followed by a rapid decline in the delayed phase, indicating incre…	Yes, a newly developed or progressive lesion <5 mm with no lipid core and a washout enhancement pattern on MRI should be considered highly suspicious for malignancy. The washout pattern, characterized by rapid initial enhancement followed by rapid decline in the delayed phase, indicates increased vascularity and permeability, often associated with malignant tumors. Other concerning features inclu…	Yes, a newly developed or progressive lesion <5 mm with no lipid core and a washout enhancement pattern on MRI should be considered highly suspicious for malignancy. The washout pattern, with rapid initial enhancement followed by rapid delayed phase decline, indicates increased vascularity and permeability, often seen in malignant tumors. Other concerning features include: - New or progressive le…	15	A newly developed or progressive lesion <5 mm with no lipid core and a washout enhancement pattern on MRI should be considered highly suspicious for malignancy, though it cannot be definitively classified as malignant based solely on these imaging characteristics. Key points: 1. Size: - Lesions <5 mm are small but can still represent early malignancies. 2. New or progressive: - Newly developed or…	A newly developed or progressive lesion <5 mm with no lipid core and a washout enhancement pattern on MRI should be considered highly suspicious for malignancy, but cannot be definitively classified as malignant based solely on these imaging characteristics. Key points: 1. Size: Lesions <5 mm can represent early malignancies. 2. New or progressive: More concerning than stable lesions. 3. No lipid…	A newly developed or progressive lesion <5 mm with no lipid core and a washout enhancement pattern on MRI should be considered highly suspicious for malignancy, but cannot be definitively classified as malignant based solely on these imaging characteristics. Key points: 1. Size: Lesions <5 mm can represent early malignancies. 2. New or progressive: More concerning than stable lesions. 3. No lipid…	15	A newly developed or progressive lesion <5 mm with no lipid core and a washout enhancement pattern on MRI is considered suspicious, but not definitively malignant. Here's a breakdown of why: * **Size:** While breast cancers can be small, lesions under 5mm are more likely to be benign. * **No Lipid Core:** The absence of a lipid core is a concerning feature, as benign lesions often contain fat. * …	A newly developed or progressive lesion <5 mm with no lipid core and a washout enhancement pattern on MRI should be considered suspicious and warrants further investigation, but it cannot be definitively classified as malignant based on these characteristics alone. Here's a breakdown of the factors involved: **Suspicious Features:** * **Size:** While breast cancers can be small, lesions under 5mm…	No, a newly developed or progressive lesion <5 mm with no lipid core and a washout enhancement pattern on MRI should not be definitively considered malignant, but it is highly suspicious and warrants further investigation. Here's a breakdown of why: **Suspicious Features:** * **Size:** While breast cancers can be small, lesions under 5mm are more likely to be benign. However, small invasive cance…	15	A newly developed or progressive lesion measuring less than 5 mm with no lipid core and a washout enhancement pattern on MRI can be concerning, but the determination of malignancy is not solely based on these features. The washout enhancement pattern refers to a rapid increase in signal intensity followed by a decrease, which is commonly associated with malignancies but can also occur in certain …	A newly developed or progressive lesion smaller than 5 mm with no lipid core and a washout enhancement pattern on MRI can be concerning and should be evaluated carefully. The washout enhancement pattern, where the contrast enhancement peaks and then decreases rapidly, is often associated with malignancy, although it is not definitive on its own. Here are some points to consider: 1. **Size and Gro…	A newly developed or progressive lesion measuring less than 5 mm with no lipid core and a washout enhancement pattern on MRI should be evaluated carefully, as these features can be suggestive of malignancy, although they do not definitively confirm it. The washout enhancement pattern is particularly concerning and warrants further investigation. ### Washout Enhancement Pattern: Washout enhancemen…	15	No, a newly developed or progressive lesion less than 5 mm with no lipid core and a washout enhancement pattern on MRI should not be considered malignant without further evaluation. While washout enhancement is often associated with malignancy, it can also be seen in benign conditions. The BI-RADS (Breast Imaging Reporting and Data System) classification system is used to categorize breast lesion…	A newly developed or progressive lesion less than 5 mm in size with no lipid core and a washout enhancement pattern on MRI is generally considered to be more suspicious for malignancy. However, it is important to note that MRI features alone cannot definitively diagnose malignancy; rather, they should be interpreted in the context of the patient's clinical history, physical examination findings, …	The interpretation of MRI findings, including washout enhancement patterns, can be complex and should be made in the context of the patient's clinical history, physical examination, and other imaging studies. While washout enhancement is often seen in malignant lesions, it can also be seen in some benign conditions, such as fibroadenomas or cysts. A newly developed or progressive lesion less than…	15	When evaluating a newly developed or progressive lesion that is less than 5 mm in size, with no lipid core, and exhibits a washout enhancement pattern on MRI, it is important to consider multiple factors in determining its malignancy potential. Size Consideration: While lesions smaller than 5 mm are generally considered to be at lower risk for malignancy, their behavior and characteristics must s…	A newly developed or progressive lesion less than 5 mm in size, with no lipid core and a washout enhancement pattern on MRI, should not be automatically considered malignant, but it should be closely evaluated and potentially followed up with additional imaging or biopsy. While the combination of these features (small size, lack of lipid core, washout enhancement pattern) can be concerning for ma…	The presence of a newly developed or progressive lesion <5 mm in size on MRI, with no lipid core and a washout enhancement pattern, does not automatically indicate malignancy. However, such findings certainly warrant further investigation and careful consideration. Key Points to Consider: Size: Lesions less than 5 mm in size can be challenging to evaluate for malignancy, as even benign processes …
16	Should a suspicious non-mass enhancement (clustered, linear, or segmental) or an irregular mass with heterogeneous or rim enhancement on MRI be considered malignant?	16	Yes, a suspicious non-mass enhancement (NME) with patterns such as clustered, linear, or segmental distribution, or an irregular mass with heterogeneous or rim enhancement on MRI, should be considered highly suspicious for malignancy. These specific MRI findings are concerning and indicative of potential malignant processes within the breast. Here's an explanation of these imaging features and wh…	Yes, a suspicious non-mass enhancement (such as clustered, linear, or segmental patterns) or an irregular mass with heterogeneous or rim enhancement on MRI should be considered highly suspicious for malignancy. These features warrant a thorough diagnostic investigation, typically involving a biopsy, due to their association with malignant processes in breast tissue. ### Details on MRI Features: 1…	Yes, a suspicious non-mass enhancement (clustered, linear, or segmental) or an irregular mass with heterogeneous or rim enhancement on MRI should be considered potentially malignant and requires further diagnostic evaluation, typically including a biopsy. Both of these imaging findings are highly suggestive of significant pathology, possibly indicative of malignancy, and require careful assessmen…	16	A suspicious non-mass enhancement (clustered, linear, or segmental) or an irregular mass with heterogeneous or rim enhancement on MRI should be considered highly suspicious for malignancy. Here are the reasons and clinical considerations for these findings: ### Key MRI Characteristics 1. **Non-Mass Enhancement (NME) Patterns**: - **Clustered**: Grouped areas of enhancement that suggest a patholog…	A suspicious non-mass enhancement (clustered, linear, or segmental) or an irregular mass with heterogeneous or rim enhancement on MRI should be considered highly suspicious for malignancy. While these findings are not definitively malignant without histopathological confirmation, they warrant immediate and thorough diagnostic evaluation. Here’s a detailed explanation: ### Key MRI Characteristics …	A suspicious non-mass enhancement (clustered, linear, or segmental) or an irregular mass with heterogeneous or rim enhancement on MRI should be considered highly suspicious for malignancy, but not definitively malignant without histopathological confirmation. These findings warrant immediate and thorough diagnostic evaluation. Here’s a detailed explanation: ### Key MRI Characteristics and Their I…	16	Suspicious non-mass enhancement (clustered, linear, or segmental) or an irregular mass with heterogeneous or rim enhancement on MRI should be considered potentially malignant, but definitive diagnosis requires further evaluation. Here’s why these MRI features are concerning: - **Non-Mass Enhancement**: Non-mass enhancement can be a sign of ductal carcinoma in situ (DCIS) or other malignant proces…	Suspicious non-mass enhancement (clustered, linear, or segmental) or an irregular mass with heterogeneous or rim enhancement on MRI should be considered **potentially malignant** due to their association with breast cancer, but they are not definitive without further investigation. Here’s why these MRI features are concerning: - **Non-Mass Enhancement**: - **Clustered, Linear, or Segmental Patter…	Yes, a suspicious non-mass enhancement (clustered, linear, or segmental) or an irregular mass with heterogeneous or rim enhancement on MRI should be considered potentially malignant. Here’s why these features are concerning: - **Non-Mass Enhancement**: - **Clustered, Linear, or Segmental Patterns**: These patterns are associated with ductal carcinoma in situ (DCIS) or invasive carcinoma. Non-mass…	16	Yes, a suspicious non-mass enhancement (clustered, linear, or segmental) or an irregular mass with heterogeneous or rim enhancement on MRI should be considered highly suspicious for malignancy. Non-mass enhancement (NME) refers to areas of enhancement that do not have a distinct mass or shape. Suspicious NME patterns include: 1. Clustered: Multiple small enhancing foci grouped together, raising c…	Yes, a suspicious non-mass enhancement (NME) or an irregular mass with heterogeneous or rim enhancement on MRI should be considered highly concerning for malignancy. Suspicious NME patterns include: 1. Clustered: Multiple grouped enhancing foci, suggesting multifocal/multicentric disease 2. Linear: Enhancement following ducts, suspicious for DCIS or invasive ductal cancer 3. Segmental: Triangular…	Yes, a suspicious non-mass enhancement (clustered, linear, or segmental) or an irregular mass with heterogeneous or rim enhancement on MRI should be considered highly concerning for malignancy. Suspicious NME patterns like clustered (grouped enhancing foci), linear (ductal enhancement), or segmental (triangular enhancement) raise concern for multifocal/multicentric disease, DCIS, or invasive duct…	16	A suspicious non-mass enhancement (clustered, linear, or segmental) or an irregular mass with heterogeneous or rim enhancement on MRI should be considered highly suspicious for malignancy, but cannot be definitively classified as malignant based solely on these imaging characteristics. Key points: 1. Non-mass enhancement patterns: - Clustered, linear, or segmental distributions are concerning - O…	A suspicious non-mass enhancement (clustered, linear, or segmental) or an irregular mass with heterogeneous or rim enhancement on MRI should be considered highly suspicious for malignancy, but cannot be definitively classified as malignant based solely on these imaging characteristics. Key points: 1. Non-mass enhancement patterns: - Clustered, linear, or segmental distributions are concerning - O…	A suspicious non-mass enhancement (clustered, linear, or segmental) or an irregular mass with heterogeneous or rim enhancement on MRI should be considered highly suspicious for malignancy, but cannot be definitively classified as malignant based solely on these imaging characteristics. Key points: 1. Non-mass enhancement patterns: - Clustered, linear, or segmental distributions are concerning - O…	16	A suspicious non-mass enhancement (clustered, linear, or segmental) or an irregular mass with heterogeneous or rim enhancement on MRI should be considered highly suspicious for malignancy, but not definitively malignant. Here's a breakdown of the features and their implications: **Suspicious Features:** * **Non-mass enhancement (NME):** This refers to an area of abnormal enhancement on MRI that d…	No, a suspicious non-mass enhancement (NME) or an irregular mass with heterogeneous or rim enhancement on MRI should not be definitively considered malignant, but they are highly suspicious findings that warrant further investigation. Here's a breakdown of the features and their implications: **Suspicious Features:** * **Non-mass enhancement (NME):** This refers to an area of abnormal enhancement…	No, a suspicious non-mass enhancement (NME) or an irregular mass with heterogeneous or rim enhancement on MRI should not be definitively considered malignant, but they are highly suspicious findings that warrant further investigation. Here's a breakdown of the features and their implications: **Suspicious Features:** * **Non-mass enhancement (NME):** This refers to an area of abnormal enhancement…	16	Suspicious non-mass enhancement (NME) patterns and irregular masses with heterogeneous or rim enhancement on MRI are concerning findings that warrant further investigation, but the determination of malignancy is not solely based on these features alone. Here's how these findings are typically evaluated: ### Non-Mass Enhancement (NME): 1. **Clustered, Linear, or Segmental Patterns:** These pattern…	A suspicious non-mass enhancement (NME) that is clustered, linear, or segmental, or an irregular mass with heterogeneous or rim enhancement on MRI, should be considered highly suspicious for malignancy but not definitively malignant without further evaluation. These features are indicative of a higher likelihood of cancer, but confirmation requires additional diagnostic steps, typically including…	A suspicious non-mass enhancement (NME) with clustered, linear, or segmental patterns, or an irregular mass with heterogeneous or rim enhancement on MRI, should be considered highly suspicious and should be evaluated further. These features can be indicative of malignancy, though they do not definitively confirm it without histopathological verification. ### Non-Mass Enhancement (NME): Non-mass e…	16	A suspicious non-mass enhancement (clustered, linear, or segmental) or an irregular mass with heterogeneous or rim enhancement on MRI should be considered suspicious for malignancy and would likely be classified as BI-RADS 4 or BI-RADS 5, depending on the overall assessment of the lesion's characteristics and the patient's clinical history. BI-RADS 4 lesions are considered suspicious for malignan…	A suspicious non-mass enhancement (clustered, linear, or segmental) or an irregular mass with heterogeneous or rim enhancement on MRI can be indicative of malignancy, but they are not definitive signs of cancer. These MRI features are often associated with breast cancer, but they can also be seen in some benign conditions. Non-mass enhancement (NME) is a pattern of breast uptake that is not due t…	Suspicious non-mass enhancement (clustered, linear, or segmental) or an irregular mass with heterogeneous or rim enhancement on MRI should be considered as highly suspicious for malignancy. These imaging features are often associated with breast cancer, particularly ductal carcinoma in situ (DCIS) or invasive breast cancer. Here's a brief explanation of the imaging features you've described: - **…	16	When evaluating a suspicious non-mass enhancement (clustered, linear, or segmental) or an irregular mass with heterogeneous or rim enhancement on MRI, it is essential to approach the assessment with caution and consider multiple factors before concluding whether the lesion is malignant. Enhancement Patterns: Non-mass Enhancement: Clustered, linear, or segmental enhancement patterns on MRI can be …	A suspicious non-mass enhancement (clustered, linear, or segmental) or an irregular mass with heterogeneous or rim enhancement on MRI should be considered as potentially malignant, but not automatically diagnostic of malignancy. These imaging features on MRI can be indicative of increased vascularity and/or disruption of normal tissue architecture, which are often seen in malignant breast lesions…	The presence of a suspicious non-mass enhancement (clustered, linear, or segmental) or an irregular mass with heterogeneous or rim enhancement on MRI should raise concern for malignancy, but it does not definitively establish a diagnosis of malignancy. Key Points to Consider: Non-Mass Enhancement: Non-mass enhancement patterns, such as clustered, linear, or segmental enhancement, can be indicativ…
17	Should an irregularly shaped lesion with indistinct or spiculated margins and heterogeneous or rim enhancement on MRI be considered malignant?	17	Yes, an irregularly shaped lesion with indistinct or spiculated margins and heterogeneous or rim enhancement on MRI should be considered highly suspicious for malignancy. These imaging characteristics are typical of aggressive breast cancers, and the presence of multiple suspicious features increases the likelihood of a malignant diagnosis significantly. Here's a detailed analysis of each imaging…	Yes, an irregularly shaped lesion with indistinct or spiculated margins and heterogeneous or rim enhancement on MRI should be considered highly suspicious for malignancy. These imaging characteristics are often associated with breast cancer, and a thorough diagnostic evaluation is warranted to determine the nature of the lesion. ### Details on MRI Features: 1. **Irregular Shape**: This often indi…	Yes, an irregularly shaped lesion with indistinct or spiculated margins and featuring heterogeneous or rim enhancement on MRI should be considered highly suspicious for malignancy. This combination of imaging characteristics is often associated with aggressive forms of cancer, and further diagnostic steps, including a biopsy, are strongly recommended to confirm the diagnosis. ### Explanation of M…	17	An irregularly shaped lesion with indistinct or spiculated margins and heterogeneous or rim enhancement on MRI should be considered highly suspicious for malignancy. While these characteristics are not definitive for malignancy without histopathological confirmation, they warrant immediate and thorough diagnostic evaluation. Here's why: ### Key MRI Characteristics and Their Implications 1. **Irre…	An irregularly shaped lesion with indistinct or spiculated margins and heterogeneous or rim enhancement on MRI should be considered highly suspicious for malignancy. While these characteristics are not definitive for malignancy without histopathological confirmation, they strongly warrant further diagnostic evaluation. Here's why: ### Key MRI Characteristics and Their Implications 1. **Irregular …	An irregularly shaped lesion with indistinct or spiculated margins and heterogeneous or rim enhancement on MRI should be considered highly suspicious for malignancy, although it cannot be definitively diagnosed as malignant without a biopsy. Here’s a detailed explanation: ### Characteristics and Their Implications 1. **Irregular Shape**: - Lesions with an irregular shape are more likely to be mal…	17	Yes, an irregularly shaped lesion with indistinct or spiculated margins and heterogeneous or rim enhancement on MRI should be considered potentially malignant. Here’s why these features are concerning: - **Irregularly Shaped Lesion**: Lesions with irregular shapes are often indicative of malignancy. The irregularity suggests an invasive process, as cancerous tumors frequently have non-uniform bor…	Yes, an irregularly shaped lesion with indistinct or spiculated margins and heterogeneous or rim enhancement on MRI should be considered **potentially malignant**. Here's why: - **Irregularly Shaped Lesion**: An irregular shape is often indicative of malignancy. Tumors that are cancerous typically have irregular or uneven borders due to their invasive nature. - **Indistinct or Spiculated Margins*…	Yes, an irregularly shaped lesion with indistinct or spiculated margins and heterogeneous or rim enhancement on MRI should be considered **potentially malignant**. These features are concerning for malignancy for the following reasons: - **Irregular Shape**: Malignant lesions often have irregular shapes due to their invasive nature, whereas benign lesions typically have more well-defined, regular…	17	Yes, an irregularly shaped lesion with indistinct or spiculated margins and heterogeneous or rim enhancement on MRI should be considered highly suspicious for malignancy. The combination of morphologic and kinetic features described is strongly suggestive of invasive breast cancer: 1. Irregular shape: Indicates infiltrative growth pattern of invasive cancer 2. Indistinct or spiculated margins: Su…	Yes, an irregularly shaped lesion with indistinct or spiculated margins and heterogeneous or rim enhancement on MRI should be considered highly suspicious for malignancy. The combination of morphologic and kinetic features strongly suggests invasive breast cancer: 1. Irregular shape indicates an infiltrative growth pattern 2. Indistinct or spiculated margins suggest tumor cells infiltrating surro…	Yes, an irregularly shaped lesion with indistinct or spiculated margins and heterogeneous or rim enhancement on MRI should be considered highly suspicious for malignancy. The combination of morphologic and kinetic features strongly suggests invasive breast cancer: - Irregular shape indicates infiltrative growth - Indistinct/spiculated margins suggest infiltration into surrounding tissue - Heterog…	17	An irregularly shaped lesion with indistinct or spiculated margins and heterogeneous or rim enhancement on MRI should be considered highly suspicious for malignancy, but cannot be definitively classified as malignant based solely on these imaging characteristics. Key points: 1. Irregular shape: - More suspicious than round or oval shapes - Suggests infiltrative growth pattern 2. Margins: - Indist…	An irregularly shaped lesion with indistinct or spiculated margins and heterogeneous or rim enhancement on MRI should be considered highly suspicious for malignancy, but cannot be definitively classified as malignant based solely on these imaging characteristics. Key points: 1. Irregular shape: - More suspicious than round or oval shapes - Suggests infiltrative growth pattern 2. Margins: - Indist…	An irregularly shaped lesion with indistinct or spiculated margins and heterogeneous or rim enhancement on MRI should be considered highly suspicious for malignancy, but cannot be definitively classified as malignant based solely on these imaging characteristics. Key points: 1. Irregular shape: - More suspicious than round or oval shapes - Suggests infiltrative growth pattern 2. Margins: - Indist…	17	Yes, an irregularly shaped lesion with indistinct or spiculated margins and heterogeneous or rim enhancement on MRI should be considered highly suspicious for malignancy. These characteristics are commonly associated with breast cancer. Here's why these features raise concern: * **Irregular Shape:** Malignant tumors often grow in an uncontrolled and invasive manner, resulting in an irregular shap…	While an irregularly shaped lesion with indistinct or spiculated margins and heterogeneous or rim enhancement on MRI is highly suggestive of malignancy, it cannot be definitively considered malignant without further investigation. These features are commonly associated with breast cancer, but some benign conditions can also present with similar imaging characteristics. **Why these features are co…	While an irregularly shaped lesion with indistinct or spiculated margins and heterogeneous or rim enhancement on MRI is highly suggestive of malignancy, it cannot be definitively considered malignant without a biopsy. Here's why these features raise concern: * **Irregular Shape:** Malignant tumors often grow in an uncontrolled and invasive manner, resulting in irregular shapes. * **Indistinct or …	17	An irregularly shaped lesion with indistinct or spiculated margins and heterogeneous or rim enhancement on MRI is highly suspicious and should be considered a strong indicator of malignancy. These features are characteristic of breast cancer and warrant further investigation, typically through biopsy. Here’s why these features are concerning: 1. **Irregular Shape:** An irregular shape is one of t…	An irregularly shaped lesion with indistinct or spiculated margins and heterogeneous or rim enhancement on MRI is highly suggestive of malignancy, but the final determination of whether it is malignant must be confirmed through a biopsy. These features are characteristic of breast cancer and should be taken very seriously. ### Features Indicative of Malignancy - **Irregular Shape**: Irregularly s…	An irregularly shaped lesion with indistinct or spiculated margins and heterogeneous or rim enhancement on MRI should be considered highly suspicious for malignancy. These features are indicative of a higher likelihood of cancer and typically warrant further evaluation. ### Characteristics of Suspicious Lesions: - **Irregular Shape**: Irregularly shaped lesions are more commonly associated with m…	17	An irregularly shaped lesion with indistinct or spiculated margins and heterogeneous or rim enhancement on MRI should be considered suspicious for malignancy and would likely be classified as BI-RADS 4 or BI-RADS 5, depending on the overall assessment of the lesion's characteristics and the patient's clinical history. BI-RADS 4 lesions are considered suspicious for malignancy, and BI-RADS 5 lesio…	An irregularly shaped lesion with indistinct or spiculated margins and heterogeneous or rim enhancement on MRI is highly suggestive of malignancy. These features are commonly seen in breast cancers and are associated with a higher likelihood of malignancy. However, the final diagnosis cannot be made solely based on MRI findings; it requires confirmation through biopsy and histopathological examin…	Yes, an irregularly shaped lesion with indistinct or spiculated margins and heterogeneous or rim enhancement on MRI is highly suggestive of malignancy and should be considered as such. These features are often seen in invasive breast cancers, where the cancer cells have invaded through the ductal wall into the surrounding breast tissue. Here's a brief explanation of the imaging features you've de…	17	When encountering an irregularly shaped lesion with indistinct or spiculated margins and heterogeneous or rim enhancement on MRI, it is highly suspicious for malignancy, but a definitive conclusion should not be made solely based on these imaging findings. Irregular Shape: An irregularly shaped lesion is often a concerning feature as it suggests an irregular growth pattern, which can be indicativ…	An irregularly shaped lesion with indistinct or spiculated margins and heterogeneous or rim enhancement on MRI should be considered highly suspicious for malignancy, but not definitively diagnostic of cancer. These imaging features on MRI are commonly associated with malignant breast lesions. Irregular shape, indistinct or spiculated margins (also known as "stellate" or "radiating" margins), and …	An irregularly shaped lesion with indistinct or spiculated margins and heterogeneous or rim enhancement on MRI should indeed raise a high level of concern for malignancy. Key Points to Consider: Irregular Shape: An irregularly shaped lesion is a morphological feature that is often associated with malignancy. It suggests a non-circumscribed, infiltrative growth pattern, which is characteristic of …
18	Should an oval lesion with irregular margins and rim enhancement on MRI be considered malignant?	18	Yes, an oval lesion with irregular margins and rim enhancement observed on MRI should be considered highly suspicious for malignancy. These specific imaging features frequently indicate the presence of a more aggressive pathology, possibly cancerous, necessitating further diagnostic scrutiny. Here’s a breakdown of what each of these MRI features typically suggests: ### 1. **Oval Shape:** - While …	Yes, an oval lesion with irregular margins and rim enhancement on MRI should be considered suspicious and potentially malignant. These features often indicate a significant likelihood of cancer, warranting further diagnostic investigation, typically involving a biopsy to establish a definitive diagnosis. ### Details on MRI Features: 1. **Oval Shape**: While the oval shape might seem less aggressi…	Yes, an oval lesion with irregular margins and rim enhancement on MRI should indeed be considered potentially malignant and warrants further investigation. Despite the oval shape, which might sometimes be seen in benign lesions, the presence of irregular margins and rim enhancement significantly raises concerns for malignancy. ### Key Features and Their Implications: 1. **Oval Shape**: Typically,…	18	An oval lesion with irregular margins and rim enhancement on MRI should be considered highly suspicious for malignancy, although it cannot be definitively diagnosed as malignant without a biopsy. Here’s why: ### Characteristics and Their Implications 1. **Oval Shape**: - While an oval shape can sometimes be seen in benign lesions, the presence of other suspicious features (irregular margins and r…	An oval lesion with irregular margins and rim enhancement on MRI should be considered highly suspicious for malignancy, although it cannot be definitively diagnosed as malignant without a biopsy. Here’s why: ### Characteristics and Their Implications 1. **Oval Shape**: - While an oval shape can sometimes be associated with benign lesions, the presence of other suspicious features such as irregula…	An oval lesion with irregular margins and rim enhancement on MRI should be considered highly suspicious for malignancy, although it cannot be definitively diagnosed as malignant without a biopsy. Here's why: ### Characteristics and Their Implications 1. **Oval Shape**: - While an oval shape can sometimes be associated with benign lesions, the presence of irregular margins and rim enhancement rais…	18	An oval lesion with irregular margins and rim enhancement on MRI should be considered **potentially malignant**. Here’s why these features are concerning: - **Oval Shape**: While oval lesions can be benign, their shape alone is not a definitive indicator of malignancy. The presence of irregular margins and rim enhancement increases concern. - **Irregular Margins**: Irregular or poorly defined mar…	An oval lesion with irregular margins and rim enhancement on MRI should be considered **suspicious for malignancy**. Here’s why: - **Irregular Margins**: Lesions with irregular or poorly defined margins are often indicative of malignancy. These irregularities suggest that the lesion may be infiltrating surrounding tissues, a common characteristic of cancerous tumors. - **Rim Enhancement**: Rim en…	An oval lesion with irregular margins and rim enhancement on MRI should be considered **potentially malignant** due to the following reasons: - **Irregular Margins**: Irregular or indistinct margins are commonly associated with malignant lesions because they suggest that the lesion may be infiltrating nearby tissues. - **Rim Enhancement**: Rim enhancement around a lesion can be indicative of mali…	18	Yes, an oval lesion with irregular margins and rim enhancement on MRI should be considered highly suspicious for malignancy. Although an oval shape is typically associated with benign lesions, the presence of irregular margins and rim enhancement raises significant concern for malignancy: 1. Irregular margins: Suggest infiltrative growth pattern of invasive cancer, as the tumor cells invade into …	Yes, an oval lesion with irregular margins and rim enhancement on MRI should be considered highly suspicious for malignancy. Although an oval shape is typically associated with benign lesions, irregular margins and rim enhancement raise significant concern for malignancy: 1. Irregular margins suggest an infiltrative growth pattern of invasive cancer 2. Rim enhancement, with peripheral enhancement…	Yes, an oval lesion with irregular margins and rim enhancement on MRI should be considered highly suspicious for malignancy. Although oval shape usually suggests a benign lesion, the irregular margins and rim enhancement are very concerning: - Irregular margins suggest infiltrative growth of invasive cancer - Rim enhancement, with peripheral enhancement and central hypoenhancement, often indicate…	18	An oval lesion with irregular margins and rim enhancement on MRI should be considered highly suspicious for malignancy, but cannot be definitively classified as malignant based solely on these imaging characteristics. Key points: 1. Oval shape: - Generally less suspicious than irregular shapes - However, not all malignant lesions are irregular 2. Irregular margins: - More concerning than smooth m…	An oval lesion with irregular margins and rim enhancement on MRI should be considered highly suspicious for malignancy, but cannot be definitively classified as malignant based solely on these imaging characteristics. Key points: 1. Oval shape: - Generally less suspicious than irregular shapes - However, not all malignant lesions are irregular 2. Irregular margins: - More concerning than smooth m…	An oval lesion with irregular margins and rim enhancement on MRI should be considered highly suspicious for malignancy, but cannot be definitively classified as malignant based solely on these imaging characteristics. Key points: 1. Oval shape: - Generally less suspicious than irregular shapes - Not all malignant lesions are irregular 2. Irregular margins: - More concerning than smooth margins - …	18	An oval lesion with irregular margins and rim enhancement on MRI should be considered highly suspicious for malignancy, but it is not definitively malignant without further investigation. **Explanation:** These features are often associated with cancerous tumors: * **Oval shape:** While many benign lesions can be oval, this shape is also common in breast cancers. * **Irregular margins:** Irregula…	An oval lesion with irregular margins and rim enhancement on MRI should be considered highly suspicious for malignancy, but it is not definitively malignant without further investigation. **Explanation:** * **Oval shape:** While many benign lesions can be oval, this shape can also be found in breast cancers. * **Irregular margins:** Irregular or spiculated margins are a strong indicator of malign…	An oval lesion with irregular margins and rim enhancement on MRI should be considered highly suspicious for malignancy, but it cannot be definitively diagnosed as malignant based on these characteristics alone. Here's why these features are concerning: Oval shape: While benign lesions can be oval, this shape is also frequently observed in malignant tumors. Irregular margins: Irregular or spiculat…	18	An oval lesion with irregular margins and rim enhancement on MRI is suspicious and should be considered potentially malignant. While the oval shape itself is not necessarily indicative of malignancy (as benign lesions can also be oval), the combination of irregular margins and rim enhancement raises significant concern. Here’s why these features are concerning: 1. **Oval Shape:** While an oval sh…	An oval lesion with irregular margins and rim enhancement on MRI is highly suggestive of malignancy, but a definitive diagnosis of malignancy requires histopathological confirmation through a biopsy. These features are indicative of a suspicious lesion that should be further evaluated: - **Oval Shape with Irregular Margins**: While an oval shape can sometimes be seen in benign lesions, the presen…	An oval lesion with irregular margins and rim enhancement on MRI should be considered suspicious and potentially indicative of malignancy. While the oval shape itself is less suspicious than an irregular shape, the combination of irregular margins and rim enhancement significantly raises the suspicion for a malignant process. ### Characteristics of the Lesion: - **Oval Shape**: Oval-shaped lesion…	18	An oval lesion with irregular margins and rim enhancement on MRI is considered suspicious for malignancy and would likely be classified as BI-RADS 4 or BI-RADS 5, depending on the overall assessment of the lesion's characteristics and the patient's clinical history. BI-RADS 4 lesions are considered suspicious for malignancy, and BI-RADS 5 lesions are known biopsy-proven malignancies. The presence…	An oval lesion with irregular margins and rim enhancement on MRI is a suspicious finding that is often associated with malignancy. However, it is important to interpret these findings in the context of the patient's clinical history, physical examination, and other imaging results. The irregular margins are a concerning feature because they can indicate invasion into surrounding tissues, which is…	An oval lesion with irregular margins and rim enhancement on MRI is highly suggestive of malignancy, particularly if the lesion is located within the breast. These features are commonly seen in invasive breast cancers, where the cancer cells have invaded through the ductal wall into the surrounding breast tissue. Here's a brief explanation of the imaging features you've described: - **Oval shape:…	18	When evaluating an oval lesion with irregular margins and rim enhancement on MRI, it is not appropriate to automatically consider it malignant. While these features can be concerning, they are not diagnostic of malignancy on their own. Oval Shape: Oval lesions can be seen in both benign and malignant processes. The shape alone is not sufficient to determine the lesion's nature. Irregular Margins:…	An oval lesion with irregular margins and rim enhancement on MRI should be considered suspicious for malignancy, but not definitively diagnostic of cancer. While oval shape alone is not typically indicative of malignancy, the combination of irregular margins and rim enhancement on MRI raises concern for disruption of normal tissue architecture and increased vascularity, which are features often s…	An oval lesion with irregular margins and rim enhancement on MRI should be considered potentially suspicious for malignancy, but it does not definitively establish a diagnosis of malignancy. Key Points to Consider: Oval Shape: An oval shape is a more common morphology for benign lesions, such as cysts or fibroadenomas in the breast. However, malignancy cannot be ruled out solely based on the shap…
19	Should an oval lesion with spiculated margins and heterogeneous enhancement on MRI be considered malignant?	19	Yes, an oval lesion with spiculated margins and heterogeneous enhancement observed on MRI should be considered highly suspicious for malignancy. These specific imaging features often indicate a more aggressive form of breast pathology. Here’s why each of these features is significant and what they suggest about the nature of the lesion: ### 1. **Oval Shape:** - An oval shape can sometimes be seen…	Yes, an oval lesion with spiculated margins and heterogeneous enhancement on MRI should be considered highly suspicious for malignancy. These features are indicative of aggressive characteristics often associated with cancerous tumors. Here’s a detailed breakdown of these imaging features: ### Imaging Features and Interpretation: 1. **Oval Shape**: While an oval shape can sometimes appear in beni…	Yes, an oval lesion with spiculated margins and heterogeneous enhancement on MRI should be considered highly suspicious for malignancy. These features together suggest an aggressive tumor behavior typically associated with malignant lesions. Here’s a breakdown of the imaging characteristics and their implications: ### MRI Features and Cancer Indicators: 1. **Oval Shape**: Although an oval shape c…	19	An oval lesion with spiculated margins and heterogeneous enhancement on MRI should be considered highly suspicious for malignancy. Here’s why: ### Characteristics and Their Implications 1. **Oval Shape**: - While an oval shape can sometimes be seen in benign lesions, the presence of other suspicious features, such as spiculated margins and heterogeneous enhancement, significantly raises the conce…	An oval lesion with spiculated margins and heterogeneous enhancement on MRI should be considered highly suspicious for malignancy, though a definitive diagnosis of malignancy can only be made through a biopsy. Here’s why this combination of features is concerning: ### Characteristics and Their Implications 1. **Oval Shape**: - Although an oval shape can sometimes be associated with benign lesions…	An oval lesion with spiculated margins and heterogeneous enhancement on MRI should be considered highly suspicious for malignancy, although it cannot be definitively diagnosed as malignant without histopathological confirmation (biopsy). Here’s why this combination of features is concerning: ### Key Characteristics and Their Implications 1. **Oval Shape**: - While an oval shape can sometimes be s…	19	Yes, an oval lesion with spiculated margins and heterogeneous enhancement on MRI should be considered **potentially malignant**. Here’s why: - **Spiculated Margins**: Spiculated or star-shaped margins are often indicative of malignancy. They suggest that the lesion is infiltrating surrounding tissues, a characteristic common in invasive cancers. - **Heterogeneous Enhancement**: Heterogeneous enha…	An oval lesion with spiculated margins and heterogeneous enhancement on MRI should be considered **potentially malignant**. Here’s why: - **Spiculated Margins**: Spiculated or star-shaped margins are indicative of malignancy. They suggest that the lesion is infiltrating into surrounding tissues, a feature commonly associated with invasive cancer. - **Heterogeneous Enhancement**: Heterogeneous enh…	An oval lesion with spiculated margins and heterogeneous enhancement on MRI should be considered **suspicious for malignancy**. Here’s the reasoning: - **Spiculated Margins**: Spiculated margins are typically associated with malignant lesions. They suggest that the tumor is infiltrating into surrounding tissues, which is characteristic of cancer. - **Heterogeneous Enhancement**: Heterogeneous enh…	19	Yes, an oval lesion with spiculated margins and heterogeneous enhancement on MRI should be considered highly suspicious for malignancy. The spiculated margins and heterogeneous enhancement pattern are particularly concerning features: - Spiculated margins, with radiating spicules extending from the lesion, strongly suggest an infiltrative growth pattern of invasive cancer - Heterogeneous enhancem…	Yes, an oval lesion with spiculated margins and heterogeneous enhancement on MRI should be considered highly suspicious for malignancy. The spiculated margins (radiating spicules extending from the lesion) strongly suggest an infiltrative growth pattern of invasive cancer. Heterogeneous enhancement also raises concern, possibly reflecting tumor necrosis or variable vascularity. These suspicious f…	Yes, an oval lesion with spiculated margins and heterogeneous enhancement on MRI should be considered highly suspicious for malignancy. The spiculated margins strongly suggest infiltrative growth of invasive cancer, while heterogeneous enhancement raises concern for tumor necrosis or variable vascularity. These suspicious features warrant a BI-RADS 4 or 5 assessment and immediate biopsy. If malig…	19	An oval lesion with spiculated margins and heterogeneous enhancement on MRI should be considered highly suspicious for malignancy, but cannot be definitively classified as malignant based solely on these imaging characteristics. Key points: 1. Oval shape: - Generally less suspicious than irregular shapes - However, not all malignant lesions are irregular 2. Spiculated margins: - Highly suspicious…	An oval lesion with spiculated margins and heterogeneous enhancement on MRI should be considered highly suspicious for malignancy, but cannot be definitively classified as malignant based solely on these imaging characteristics. Key points: 1. Oval shape: - Generally less suspicious than irregular shapes - Not all malignant lesions are irregular 2. Spiculated margins: - Highly suspicious feature …	An oval lesion with spiculated margins and heterogeneous enhancement on MRI should be considered highly suspicious for malignancy, but cannot be definitively classified as malignant based solely on these imaging characteristics. Key points: 1. Oval shape: - Generally less suspicious than irregular shapes - Not all malignant lesions are irregular 2. Spiculated margins: - Highly suspicious feature …	19	An oval lesion with spiculated margins and heterogeneous enhancement on MRI should be considered highly suspicious for malignancy, but it is not definitively malignant without further investigation. **Explanation:** * **Oval shape:** While many benign lesions can be oval, this shape is also common in breast cancers. * **Spiculated margins:** Spiculated margins, or finger-like projections extendin…	An oval lesion with spiculated margins and heterogeneous enhancement on MRI should be considered highly suspicious for malignancy, but it is not definitively malignant without further investigation. Here's a breakdown of why these characteristics raise concern: * **Oval shape:** While many benign lesions can be oval, this shape can also be found in breast cancers. * **Spiculated margins:** Spicul…	An oval lesion with spiculated margins and heterogeneous enhancement on MRI should be considered highly suspicious for malignancy, but it is not definitively malignant without further investigation. **Explanation:** * **Oval shape:** While many benign lesions can be oval, this shape is also common in breast cancers. * **Spiculated margins:** Spiculated margins, or finger-like projections extendin…	19	An oval lesion with spiculated margins and heterogeneous enhancement on MRI should be considered highly suspicious for malignancy. These features are characteristic of breast cancer and warrant further investigation, typically through biopsy. Here’s why these features are concerning: 1. **Oval Shape with Spiculated Margins:** While an oval shape can be seen in benign lesions, the presence of spic…	An oval lesion with spiculated margins and heterogeneous enhancement on MRI is highly suggestive of malignancy, but a definitive diagnosis requires histopathological confirmation through a biopsy. These features are indicative of a suspicious lesion that should be further evaluated: - **Oval Shape with Spiculated Margins**: While an oval shape can sometimes be seen in benign lesions, the presence…	An oval lesion with spiculated margins and heterogeneous enhancement on MRI should be considered highly suspicious for malignancy. These features are indicative of a higher likelihood of cancer and typically warrant further evaluation. ### Characteristics of the Lesion: - **Oval Shape**: While an oval shape is less suspicious than an irregular shape, it does not rule out malignancy. - **Spiculate…	19	An oval lesion with spiculated margins and heterogeneous enhancement on MRI should be considered suspicious for malignancy. These characteristics are commonly associated with breast cancer and would likely lead to a BI-RADS 4 or BI-RADS 5 classification, depending on the overall assessment of the lesion's characteristics and the patient's clinical history. BI-RADS 4 lesions are considered suspici…	An oval lesion with spiculated margins and heterogeneous enhancement on MRI is a concerning finding that is often associated with malignancy. Spiculated margins refer to the presence of spikes or radiating lines extending from the edges of the lesion into the surrounding tissue, which is a classic sign of breast cancer and is highly associated with malignancy. Heterogeneous enhancement can indica…	An oval lesion with spiculated margins and heterogeneous enhancement on MRI is highly suggestive of malignancy. These imaging features are commonly seen in invasive breast cancers, where the cancer cells have invaded through the ductal wall into the surrounding breast tissue. Here's a brief explanation of the imaging features you've described: - **Oval shape:** While oval masses are not as concer…	19	When an oval lesion is observed on MRI with spiculated margins and heterogeneous enhancement, it is highly suspicious for malignancy, but a definitive conclusion should not be made solely based on these findings. Spiculated Margins: Spiculated margins, or those with short, radial projections, are a classic sign of malignancy on imaging. They suggest an infiltrative or invasive growth pattern, whi…	An oval lesion with spiculated margins and heterogeneous enhancement on MRI should be considered highly suspicious for malignancy. Spiculated margins, also known as "stellate" or "radiating" margins, are a strong indicator of malignancy on imaging studies, particularly in breast lesions. They suggest the presence of infiltrating tumor cells extending into the surrounding tissue, which is a hallma…	An oval lesion with spiculated margins and heterogeneous enhancement on MRI should be considered highly suspicious for malignancy. Key Points to Consider: Spiculated Margins: Spiculated margins are a highly specific feature for malignancy, particularly in breast imaging. They indicate the presence of radial projections or extensions from the lesion's edge, which suggest an infiltrative growth pat…
20	Should a round lesion with irregular margins and rim enhancement on MRI be considered malignant?	20	A round lesion with irregular margins and rim enhancement observed on MRI in the breast is highly suggestive of malignancy. These imaging features are concerning and typically warrant further investigation. Here’s a detailed look at each feature and its implications: ### 1. **Round Shape:** - While a round shape can sometimes indicate a benign lesion, the context of other imaging features signifi…	Yes, a round lesion with irregular margins and rim enhancement on MRI should be considered suspicious and potentially malignant. These characteristics, particularly when combined, are suggestive of malignancy and warrant further diagnostic investigation, typically including a biopsy to establish a definitive diagnosis. ### Breakdown of MRI Features: 1. **Round Shape**: Although a round shape can …	Yes, a round lesion with irregular margins and rim enhancement on MRI should indeed be considered suspicious for malignancy and warrants further diagnostic evaluation. The presence of these specific imaging characteristics suggests the potential for aggressive behavior typically associated with cancerous growths. ### Breakdown of MRI Features: 1. **Round Shape**: While the round shape might initi…	20	A round lesion with irregular margins and rim enhancement on MRI should be considered highly suspicious for malignancy. Here’s why: ### Key Characteristics and Their Implications 1. **Round Shape**: - While a round shape can sometimes be associated with benign lesions, the presence of other suspicious features such as irregular margins and rim enhancement significantly raises concern for malignan…	A round lesion with irregular margins and rim enhancement on MRI should be considered highly suspicious for malignancy. Here’s why: ### Key Characteristics and Their Implications 1. **Round Shape**: - While a round shape can sometimes be associated with benign lesions, the presence of other suspicious features such as irregular margins and rim enhancement raises significant concern for malignancy…	A round lesion with irregular margins and rim enhancement on MRI should be considered highly suspicious for malignancy. While these characteristics are highly indicative of malignancy, a definitive diagnosis requires histopathological confirmation through a biopsy. Here’s why these features are concerning: ### Key Characteristics and Their Implications 1. **Round Shape**: - Although a round shape…	20	A round lesion with irregular margins and rim enhancement on MRI should be considered **potentially malignant**. Here’s why: - **Irregular Margins**: Irregular or poorly defined margins are often associated with malignancy because they suggest the lesion may be infiltrating surrounding tissues, which is a common characteristic of cancerous tumors. - **Rim Enhancement**: Rim enhancement around a l…	Yes, a round lesion with irregular margins and rim enhancement on MRI should be considered **potentially malignant**. Here's why: - **Irregular Margins**: Lesions with irregular or poorly defined margins are often indicative of malignancy. These margins suggest that the tumor may be infiltrating into surrounding tissues, which is characteristic of cancer. - **Rim Enhancement**: Rim enhancement ar…	A round lesion with irregular margins and rim enhancement on MRI should be considered **suspicious for malignancy**. Here’s the rationale: - **Irregular Margins**: Lesions with irregular or poorly defined margins often suggest malignancy because they indicate potential infiltration into surrounding tissues. This is a common feature of cancerous tumors. - **Rim Enhancement**: Rim enhancement aroun…	20	Yes, a round lesion with irregular margins and rim enhancement on MRI should be considered highly suspicious for malignancy. The irregular margins and rim enhancement pattern raise significant concern, even in the setting of a round shape: - Irregular margins suggest infiltrative growth of invasive cancer into surrounding tissue - Rim enhancement, with peripheral enhancement and central hypoenhan…	Yes, a round lesion with irregular margins and rim enhancement on MRI should be considered highly suspicious for malignancy. The irregular margins suggest infiltrative growth of invasive cancer into surrounding tissue. Rim enhancement, with peripheral enhancement and central hypoenhancement, often indicates aggressive tumors with central necrosis. These suspicious features warrant a BI-RADS 4 or …	Yes, a round lesion with irregular margins and rim enhancement on MRI should be considered highly suspicious for malignancy. The irregular margins suggest infiltrative growth of invasive cancer, while rim enhancement often indicates aggressive tumors with central necrosis. These suspicious features warrant a BI-RADS 4 or 5 assessment and prompt biopsy. If malignant, workup includes staging scans,…	20	A round lesion with irregular margins and rim enhancement on MRI should be considered highly suspicious for malignancy, but cannot be definitively classified as malignant based solely on these imaging characteristics. Key points: 1. Round shape: - Generally less suspicious than irregular shapes - However, not all malignant lesions are irregular 2. Irregular margins: - More concerning than smooth …	A round lesion with irregular margins and rim enhancement on MRI should be considered highly suspicious for malignancy, but cannot be definitively classified as malignant based solely on these imaging characteristics. Key points: 1. Round shape: - Generally less suspicious than irregular shapes - Not all malignant lesions are irregular 2. Irregular margins: - More concerning than smooth margins -…	A round lesion with irregular margins and rim enhancement on MRI should be considered highly suspicious for malignancy, but cannot be definitively classified as malignant based solely on these imaging characteristics. Key points: 1. Round shape: - Generally less suspicious than irregular shapes - Not all malignant lesions are irregular 2. Irregular margins: - More concerning than smooth margins -…	20	A round lesion with irregular margins and rim enhancement on MRI should be considered highly suspicious for malignancy, but it cannot be definitively diagnosed as malignant without further investigation. **Explanation:** * **Round shape:** While benign lesions are often round, this shape can also be present in malignant tumors. * **Irregular margins:** Irregular or spiculated margins are a strong…	A round lesion with irregular margins and rim enhancement on MRI should be considered highly suspicious for malignancy, but it cannot be definitively diagnosed as malignant without a biopsy. Here's why these features raise concern: * **Round Shape:** While many benign lesions can be round, this shape is not exclusive to benign findings and can also be present in malignant tumors. * **Irregular Ma…	A round lesion with irregular margins and rim enhancement on MRI should be considered highly suspicious for malignancy, but it is not definitively malignant without further investigation. **Explanation:** * **Round shape:** While benign lesions are often round, this shape is not exclusive to benign findings and can also be present in malignant tumors. * **Irregular Margins:** Irregular or spicula…	20	A round lesion with irregular margins and rim enhancement on MRI should be considered suspicious for malignancy. While a round shape can sometimes be seen in benign lesions, the combination of irregular margins and rim enhancement significantly raises the suspicion for a malignant process. Here’s why these features are concerning: 1. **Round Shape:** While a round shape can be seen in both benign…	A round lesion with irregular margins and rim enhancement on MRI is highly suggestive of malignancy, but a definitive diagnosis requires histopathological confirmation through a biopsy. These features are indicative of a suspicious lesion that should be further evaluated: - **Round Shape with Irregular Margins**: While a round shape can be seen in both benign and malignant lesions, the presence o…	A round lesion with irregular margins and rim enhancement on MRI should be considered highly suspicious for malignancy. The combination of these features is indicative of a higher likelihood of cancer and typically warrants further evaluation. ### Characteristics of the Lesion: - **Round Shape**: While a round shape is less suspicious than an irregular shape, it does not rule out malignancy. - **…	20	A round lesion with irregular margins and rim enhancement on MRI is a suspicious finding that is often associated with malignancy. These characteristics are commonly seen in breast cancer and would likely lead to a BI-RADS 4 or BI-RADS 5 classification, depending on the overall assessment of the lesion's characteristics and the patient's clinical history. BI-RADS 4 lesions are considered suspicio…	A round lesion with irregular margins and rim enhancement on MRI is a suspicious finding that is often associated with malignancy. However, it is important to interpret these findings in the context of the patient's clinical history, physical examination, and other imaging results. The irregular margins are a concerning feature because they can indicate invasion into surrounding tissues, which is…	A round lesion with irregular margins and rim enhancement on MRI is highly suggestive of malignancy, particularly if it is located within the breast. These imaging features are commonly seen in invasive breast cancers, where the cancer cells have invaded through the ductal wall into the surrounding breast tissue. Here's a brief explanation of the imaging features you've described: - **Round shape…	20	When a round lesion is observed on MRI with irregular margins and rim enhancement, it is important to consider these features as potential indicators of malignancy, but not to automatically assume the lesion is malignant. Round Shape: Round lesions can be either benign or malignant. The shape alone does not provide definitive information about the lesion's nature. Irregular Margins: Irregular mar…	A round lesion with irregular margins and rim enhancement on MRI should be considered suspicious for malignancy, but not definitively diagnostic of cancer. While the round shape of the lesion may not be as concerning as spiculated margins, the combination of irregular margins and rim enhancement on MRI raises suspicion for malignancy. Irregular margins suggest disruption of normal tissue architec…	The presence of a round lesion with irregular margins and rim enhancement on MRI does not necessarily indicate malignancy, and a multidisciplinary approach is required for accurate diagnosis. Here are several points to consider: Morphological Features Alone Are Not Sufficient: The irregular margins and rim enhancement observed on MRI are morphological features that can be seen in both benign and …
21	Is the threshold for differentiating benign from malignant non-mass lesions on DWI with an ADC value of 1.35 x10-3mm2/s when using b-values of 800-1,000 mm2/s?	21	Yes, using a threshold of an ADC value of approximately 1.35 x 10^-3 mm^2/s for differentiating benign from malignant non-mass lesions on diffusion-weighted imaging (DWI) with b-values of 800-1,000 mm^2/s is also supported in clinical practice, although it's on the higher end of the ADC value spectrum commonly used for this purpose. ### Understanding ADC Values and Breast Imaging: 1. **ADC Values…	In the context of Diffusion-Weighted Imaging (DWI) using MRI, the Apparent Diffusion Coefficient (ADC) value can help differentiate between benign and malignant lesions, with specific threshold values suggesting one or the other. For non-mass lesions, an ADC threshold value of \(1.35 \times 10^{-3} \text{mm}^2/\text{s}\) when using b-values of 800-1,000 \(\text{mm}^2/\text{s}\) is within the rang…	Yes, in the context of breast MRI, the Apparent Diffusion Coefficient (ADC) values obtained from Diffusion-Weighted Imaging (DWI) can be useful for differentiating between benign and malignant non-mass lesions. An ADC threshold value of approximately 1.35 x 10^-3 mm²/s (when using b-values between 800-1,000 mm²/s) is often cited as a cutoff point where values below this threshold are more suggest…	21	Yes, the threshold for differentiating benign from malignant non-mass lesions on Diffusion-Weighted Imaging (DWI) with an Apparent Diffusion Coefficient (ADC) value of 1.35 x 10^-3 mm^2/s when using b-values of 800-1,000 mm^2/s is a commonly referenced cutoff. Here’s a detailed explanation: ### Background on DWI and ADC Values - **Diffusion-Weighted Imaging (DWI)**: An MRI technique that measures…	Yes, the threshold for differentiating benign from malignant non-mass lesions on Diffusion-Weighted Imaging (DWI) with an Apparent Diffusion Coefficient (ADC) value of 1.35 x 10^-3 mm^2/s when using b-values of 800-1,000 s/mm^2 is commonly referenced in the literature. Here’s a detailed explanation: ### Background on DWI and ADC Values - **Diffusion-Weighted Imaging (DWI)**: An MRI technique that…	Yes, the threshold for differentiating benign from malignant non-mass lesions on Diffusion-Weighted Imaging (DWI) with an Apparent Diffusion Coefficient (ADC) value of 1.35 x 10^-3 mm^2/s when using b-values of 800-1,000 s/mm^2 is supported by several studies and is commonly used in clinical practice. Here’s a detailed explanation: ### Background on DWI and ADC Values - **Diffusion-Weighted Imagi…	21	The threshold for differentiating benign from malignant non-mass lesions on Diffusion Weighted Imaging (DWI) using Apparent Diffusion Coefficient (ADC) values varies depending on the specific characteristics of the lesions and the imaging protocols used. Generally, ADC values are used to assess the diffusion of water molecules within tissue, which can help differentiate between benign and maligna…	The threshold for differentiating benign from malignant non-mass lesions on Diffusion Weighted Imaging (DWI) using an Apparent Diffusion Coefficient (ADC) value depends on various factors, including the imaging parameters and the characteristics of the lesions. For breast imaging: - **Malignant Lesions**: Generally, malignant lesions tend to have lower ADC values due to higher cellularity and res…	The threshold for differentiating benign from malignant non-mass lesions on Diffusion Weighted Imaging (DWI) using an ADC value can vary depending on the specific imaging parameters and the context. Generally, an ADC value provides insight into the cellularity and diffusion characteristics of a lesion. **Key Points:** 1. **Typical ADC Ranges:** - **Malignant Lesions**: Tend to have lower ADC valu…	21	You raise an interesting and complex question about diffusion-weighted imaging (DWI) and apparent diffusion coefficient (ADC) values for characterizing breast lesions. This is a nuanced topic where the specific threshold can vary somewhat depending on the study and acquisition parameters. From the information I have available as of August 2023, an ADC cut-off value in the range of 1.3-1.4 x10-3 m…	You raise an important question about using apparent diffusion coefficient (ADC) values derived from diffusion-weighted imaging (DWI) to distinguish benign from malignant non-mass breast lesions. The short answer is that an ADC threshold of 1.35 x 10-3 mm2/s using b-values of 800-1,000 s/mm2 is within the typical range reported in the literature, but the exact cut-off can vary somewhat between st…	You've asked a very specific question about the ADC threshold for distinguishing benign from malignant non-mass breast lesions on diffusion-weighted imaging (DWI). The short answer is that a cut-off ADC value of 1.35 x 10-3 mm2/s using b-values in the range of 800-1000 s/mm2 is consistent with what has been reported in several studies. However, I should note that the exact threshold can vary some…	21	The threshold you've mentioned for differentiating benign from malignant non-mass lesions on Diffusion-Weighted Imaging (DWI) using Apparent Diffusion Coefficient (ADC) values is in the right range, but it's important to note that there isn't a universally accepted single cutoff value. However, the value you've provided (1.35 x 10^-3 mm^2/s) is consistent with some published studies. Key points: …	The threshold you've mentioned for differentiating benign from malignant non-mass lesions on Diffusion-Weighted Imaging (DWI) using Apparent Diffusion Coefficient (ADC) values is in an appropriate range, but it's important to note that there isn't a universally accepted single cutoff value. Key points: 1. ADC threshold: - Values around 1.3-1.4 x 10^-3 mm^2/s are often cited in literature - 1.35 x…	The threshold you've mentioned for differentiating benign from malignant non-mass lesions on Diffusion-Weighted Imaging (DWI) using Apparent Diffusion Coefficient (ADC) values is in an appropriate range, but it's important to note that there isn't a universally accepted single cutoff value. Key points: 1. ADC threshold: - Values around 1.3-1.4 x 10^-3 mm^2/s are often cited - 1.35 x 10^-3 mm^2/s …	21	An ADC value of 1.35 x 10^-3 mm2/s falls within a gray zone when differentiating benign from malignant non-mass lesions on DWI, even when using b-values of 800-1000 s/mm^2. **Here's why:** * **ADC Values and Malignancy:** Generally, malignant lesions tend to have lower ADC values due to restricted water diffusion within the tumor cells. Benign lesions usually have higher ADC values due to freer w…	An ADC value of 1.35 x 10^-3 mm²/s falls within a gray zone when differentiating benign from malignant non-mass lesions on DWI, even when using b-values of 800-1000 s/mm². There is no single, definitive threshold value for ADC that can perfectly distinguish between benign and malignant lesions. Here's why: * **Overlapping ADC Values:** Benign and malignant lesions can have overlapping ADC values,…	An ADC value of 1.35 x 10^-3 mm²/s falls within a gray zone when differentiating benign from malignant non-mass lesions on DWI, even when using b-values of 800-1000 s/mm². There is no single, definitive threshold value for ADC that can perfectly distinguish between benign and malignant lesions. Here's why: * **Overlapping ADC Values:** Benign and malignant lesions can have overlapping ADC values,…	21	The apparent diffusion coefficient (ADC) value derived from diffusion-weighted imaging (DWI) can be a useful parameter in distinguishing between benign and malignant non-mass lesions in the breast. The ADC value represents the magnitude of water molecule diffusion within a given tissue, which can vary depending on the cellular density and integrity of cell membranes. Higher cellular density, as s…	The Apparent Diffusion Coefficient (ADC) value derived from Diffusion-Weighted Imaging (DWI) can be a useful adjunct in differentiating benign from malignant non-mass lesions in the breast. However, the threshold value for ADC that differentiates benign from malignant lesions can vary based on several factors, including the specific b-values used, the technique of measurement, and the population …	The apparent diffusion coefficient (ADC) value derived from diffusion-weighted imaging (DWI) can be used as one of several criteria to differentiate between benign and malignant non-mass lesions in the breast. However, the specific ADC threshold value for distinguishing between benign and malignant lesions can vary depending on the imaging protocol, the equipment used, and the b-values applied du…	21	No, the threshold for differentiating benign from malignant non-mass lesions on DWI with an ADC value of 1.35 x 10^-3 mm2/s when using b-values of 800-1,000 mm2/s is not a universally accepted standard. The threshold for ADC values to differentiate between benign and malignant lesions can vary depending on the specific characteristics of the lesion, the imaging equipment, and the expertise of the…	The threshold for differentiating benign from malignant non-mass lesions on diffusion-weighted imaging (DWI) with an apparent diffusion coefficient (ADC) value of 1.35 x 10^-3 mm2/s when using b-values of 800-1,000 mm2/s is not universally agreed upon in the medical literature. ADC values can vary depending on the specific technique, the patient population, and the specific lesion characteristics…	The threshold for differentiating benign from malignant non-mass lesions on diffusion-weighted imaging (DWI) with an apparent diffusion coefficient (ADC) value of 1.35 x 10^-3 mm^2/s when using b-values of 800-1,000 mm^2/s is not a standard value across the literature. The ADC value and the threshold for differentiating benign from malignant lesions can vary depending on the study, the patient po…	21	The threshold of an ADC (Apparent Diffusion Coefficient) value of 1.35 x 10^-3 mm²/s for differentiating benign from malignant non-mass lesions on Diffusion-Weighted Imaging (DWI) with b-values of 800-1,000 mm²/s is not an absolute or universally applicable standard. ADC values are quantitative metrics derived from DWI that reflect the degree of water molecule diffusion within tissues. Lower ADC …	The threshold of an ADC (apparent diffusion coefficient) value of 1.35 x10-3 mm²/s on DWI (diffusion-weighted imaging) using b-values of 800-1,000 mm²/s is not universally accepted as a definitive threshold for differentiating benign from malignant non-mass lesions. ADC values are used in DWI to quantify the degree of water diffusion within tissues, with lower ADC values typically indicating rest…	The threshold of an ADC (apparent diffusion coefficient) value of 1.35 x 10^-3 mm²/s for differentiating benign from malignant non-mass lesions on Diffusion-Weighted Imaging (DWI) with b-values of 800-1,000 mm²/s is not a universally accepted or absolute cut-off. The ability of ADC values to differentiate between benign and malignant lesions can vary depending on several factors, including the sp…
22	Is the threshold for differentiating benign from malignant non-mass lesions on DWI with an ADC value of 1.05 x10-3mm2/s when using b-values of 800-1,000 mm2/s?	22	Yes, the threshold for differentiating benign from malignant non-mass lesions on diffusion-weighted imaging (DWI) using an apparent diffusion coefficient (ADC) value can indeed center around 1.05 x 10^-3 mm^2/s when using b-values of 800-1,000 mm^2/s. This specific ADC threshold is commonly used in breast MRI to help distinguish between benign and malignant lesions based on how water molecules di…	An ADC (Apparent Diffusion Coefficient) threshold of \(1.05 \times 10^{-3} \text{mm}^2/\text{s}\) using b-values between 800-1,000 \(\text{mm}^2/\text{s}\) on Diffusion-Weighted Imaging (DWI) can be used to help differentiate benign from malignant non-mass lesions, though this specific threshold might indicate a higher probability of malignancy due to the relatively lower ADC value. ### Understan…	Yes, an ADC (Apparent Diffusion Coefficient) value threshold of approximately 1.05 x 10^-3 mm²/s, when using b-values between 800-1,000 mm²/s on Diffusion-Weighted Imaging (DWI) of the breast, can be used to differentiate between benign and malignant non-mass lesions. This specific threshold is at the lower end of the ADC value range, which suggests a higher probability of malignancy if the lesio…	22	The threshold for differentiating benign from malignant non-mass lesions on Diffusion-Weighted Imaging (DWI) using an Apparent Diffusion Coefficient (ADC) value of 1.05 x 10^-3 mm^2/s when using b-values of 800-1,000 s/mm^2 is also supported by research. While a threshold of 1.35 x 10^-3 mm^2/s is commonly cited, some studies indicate that a lower threshold of around 1.05 x 10^-3 mm^2/s may offer…	Yes, the threshold for differentiating benign from malignant non-mass lesions on Diffusion-Weighted Imaging (DWI) with an Apparent Diffusion Coefficient (ADC) value of 1.05 x 10^-3 mm^2/s when using b-values of 800-1,000 s/mm^2 is supported by research. This threshold is considered effective in distinguishing between benign and malignant breast lesions. Here’s why: ### Key Points 1. **ADC Value a…	Yes, the threshold for differentiating benign from malignant non-mass lesions on Diffusion-Weighted Imaging (DWI) with an Apparent Diffusion Coefficient (ADC) value of 1.05 x 10^-3 mm^2/s when using b-values of 800-1,000 s/mm^2 is supported by research. This threshold is considered effective for distinguishing between benign and malignant breast lesions. ### Key Points 1. **ADC Value and Malignan…	22	An ADC value of 1.05 x 10⁻³ mm²/s, when using b-values of 800-1,000 s/mm², is on the lower end of the spectrum and can be indicative of malignancy, but the interpretation depends on several factors: ### **General Thresholds:** 1. **Malignant Lesions**: Typically have lower ADC values due to high cellularity which restricts water diffusion. Malignant lesions usually present with ADC values less th…	An ADC value of 1.05 x 10⁻³ mm²/s, when using b-values of 800-1,000 s/mm², is often indicative of **malignancy**, but it’s important to consider several factors: ### **Threshold Considerations:** 1. **General ADC Value Ranges:** - **Malignant Lesions**: Typically have lower ADC values due to higher cellularity, which restricts water diffusion. ADC values below 1.00 x 10⁻³ mm²/s are often seen in …	An ADC value of 1.05 x 10⁻³ mm²/s for non-mass lesions on DWI, when using b-values of 800-1,000 s/mm², typically suggests a higher likelihood of malignancy. Here's a detailed explanation: ### **ADC Thresholds for Benign vs. Malignant Lesions:** 1. **Malignant Lesions:** - **ADC Values:** Malignant lesions generally exhibit lower ADC values due to increased cellularity, which restricts water diffu…	22	You've asked about using an ADC threshold of 1.05 x 10-3 mm2/s to differentiate benign from malignant non-mass breast lesions on DWI with b-values of 800-1000 s/mm2. This is an interesting question, as 1.05 is a bit lower than the ADC cut-off values commonly reported in the literature for this purpose. Most studies that have investigated ADC thresholds for distinguishing benign and malignant non-…	You've raised an interesting question about using an ADC threshold of 1.05 x 10-3 mm2/s to differentiate benign from malignant non-mass lesions on DWI with b-values of 800-1000 s/mm2. Based on the literature I'm aware of up to August 2023, 1.05 x 10-3 mm2/s is a bit lower than the typical ADC cut-off values reported for this purpose. Most studies have found optimal ADC thresholds between 1.1 and …	You've asked about using an ADC threshold of 1.05 x 10-3 mm2/s to differentiate benign from malignant non-mass breast lesions on DWI with b-values of 800-1000 s/mm2. Based on the literature I'm aware of up to August 2023, 1.05 x 10-3 mm2/s is on the lower end of the range of ADC cut-off values typically reported for this purpose. Most studies have found optimal ADC thresholds between 1.1 and 1.5 …	22	The threshold you've mentioned (1.05 x 10^-3 mm^2/s) for differentiating benign from malignant non-mass lesions on Diffusion-Weighted Imaging (DWI) using Apparent Diffusion Coefficient (ADC) values is lower than the commonly cited values in literature, but it's important to note that there isn't a universally accepted single cutoff value. Key points: 1. ADC threshold: - 1.05 x 10^-3 mm^2/s is low…	The threshold you've mentioned (1.05 x 10^-3 mm^2/s) for differentiating benign from malignant non-mass lesions on Diffusion-Weighted Imaging (DWI) using Apparent Diffusion Coefficient (ADC) values is lower than commonly cited values in literature, but there isn't a universally accepted single cutoff value. Key points: 1. ADC threshold: - 1.05 x 10^-3 mm^2/s is lower than typically reported value…	The threshold you've mentioned (1.05 x 10^-3 mm^2/s) for differentiating benign from malignant non-mass lesions on Diffusion-Weighted Imaging (DWI) using Apparent Diffusion Coefficient (ADC) values is lower than commonly cited values in literature. However, there isn't a universally accepted single cutoff value. Key points: 1. ADC threshold: - 1.05 x 10^-3 mm^2/s is lower than typically reported …	22	An ADC value of 1.05 x 10^-3 mm²/s falls within a range that could indicate either a benign or malignant non-mass lesion on DWI, even when using b-values of 800-1000 s/mm². There is no single, definitive threshold for ADC that perfectly differentiates benign from malignant lesions. Here's why: * **Overlapping ADC Values:** Malignant lesions tend to have lower ADC values due to restricted water di…	An ADC value of 1.05 x 10^-3 mm²/s falls within a range that can be seen in both benign and malignant non-mass lesions on DWI, even when using b-values of 800-1000 s/mm². There is no single, definitive ADC threshold that perfectly differentiates between benign and malignant lesions. Here's why: * **Overlapping ADC Values:** While malignant lesions generally have lower ADC values due to restricted…	An ADC value of 1.05 x 10^-3 mm²/s does not provide a definitive threshold for differentiating benign from malignant non-mass lesions on DWI, even when using b-values of 800-1000 s/mm². This is because: * **Overlapping ADC values:** While malignant lesions generally exhibit lower ADC values compared to benign lesions, there can be significant overlap in the range of values. Some benign lesions ma…	22	The threshold for differentiating benign from malignant non-mass lesions using apparent diffusion coefficient (ADC) values derived from diffusion-weighted imaging (DWI) can vary depending on the specific study and the imaging protocol used. An ADC value of 1.05 × 10^-3 mm²/s when using b-values of 800-1,000 s/mm² is a value that has been reported in some studies as being useful for distinguishing…	The use of Apparent Diffusion Coefficient (ADC) values derived from Diffusion-Weighted Imaging (DWI) can aid in differentiating benign from malignant non-mass lesions in the breast. An ADC value of 1.05 × 10^-3 mm^2/s, obtained with b-values of 800-1,000 s/mm^2, is often considered a lower threshold that might suggest a higher likelihood of malignancy. However, it's important to recognize that th…	The use of Apparent Diffusion Coefficient (ADC) values derived from Diffusion-Weighted Imaging (DWI) can help in differentiating between benign and malignant non-mass lesions. However, the specific ADC threshold for distinguishing between benign and malignant lesions can vary depending on the imaging protocol, the equipment used, and the b-values applied during the DWI sequence. ### ADC Threshold…	22	No, the threshold for differentiating benign from malignant non-mass lesions on DWI with an ADC value of 1.05 x 10^-3 mm2/s when using b-values of 800-1,000 mm2/s is not a universally accepted standard. The threshold for ADC values to differentiate between benign and malignant lesions can vary depending on the specific characteristics of the lesion, the imaging equipment, and the expertise of the…	The threshold for differentiating benign from malignant non-mass lesions on diffusion-weighted imaging (DWI) with an apparent diffusion coefficient (ADC) value of 1.05 x 10^-3 mm2/s when using b-values of 800-1,000 mm2/s is not a universally accepted standard. ADC values can vary depending on the specific technique, the patient population, and the specific lesion characteristics being evaluated. …	The threshold for differentiating benign from malignant non-mass lesions on diffusion-weighted imaging (DWI) with an apparent diffusion coefficient (ADC) value of 1.05 x 10^-3 mm^2/s when using b-values of 800-1,000 mm^2/s is not a standard value across the literature. ADC values can vary widely depending on the study, the patient population, and the specific imaging equipment used. In general, A…	22	The threshold for differentiating benign from malignant non-mass lesions on DWI using an ADC value of 1.05 x 10^-3 mm²/s with b-values of 800-1,000 s/mm² is not definitively established in the medical literature. The ADC threshold for differentiating benign and malignant lesions can vary depending on multiple factors, including the specific organ or tissue being evaluated, the MRI scanner and its…	The threshold for differentiating benign from malignant non-mass lesions on DWI with an ADC value of 1.05 x10-3 mm²/s when using b-values of 800-1,000 mm²/s is not a universally accepted standard. ADC values, derived from DWI, provide quantitative information on the degree of water diffusion within tissues. Lower ADC values are generally associated with restricted diffusion, which can be indicati…	The threshold of an ADC (apparent diffusion coefficient) value of 1.05 x 10^-3 mm²/s for differentiating benign from malignant non-mass lesions on Diffusion-Weighted Imaging (DWI) with b-values of 800-1,000 mm²/s is not a universally established or absolute standard. ADC values can vary significantly depending on multiple factors, including the specific organ or tissue being imaged, the type of l…
23	Can imaging features of breast cancer include nipple retraction, nipple invasion, skin thickening, chest wall invasion, or enlarged axillary lymph nodes?	23	Yes, imaging features of breast cancer can indeed include nipple retraction, nipple invasion, skin thickening, chest wall invasion, and enlarged axillary lymph nodes. These features are detectable through various imaging modalities such as mammography, ultrasound, and MRI, and they play a critical role in diagnosing breast cancer, assessing its extent and staging, and planning treatment. Here’s a…	Yes, imaging features of breast cancer can indeed include nipple retraction, nipple invasion, skin thickening, chest wall invasion, and enlarged axillary lymph nodes. These signs are significant in the diagnosis and staging of breast cancer, as they can indicate both the presence and extent of the disease. Here's a breakdown of each feature and its implications: 1. **Nipple Retraction**: This occ…	Yes, imaging features of breast cancer can indeed include nipple retraction, nipple invasion, skin thickening, chest wall invasion, and enlarged axillary lymph nodes. These signs are significant in diagnosing and staging breast cancer, and their presence can suggest more advanced disease. Here’s a breakdown of each feature and its implications: 1. **Nipple Retraction**: - **Cause**: This occurs w…	23	Yes, imaging features of breast cancer can include nipple retraction, nipple invasion, skin thickening, chest wall invasion, and enlarged axillary lymph nodes. These features are often identified through various imaging modalities such as mammography, ultrasound, and MRI. Here’s a detailed explanation of each feature: ### Imaging Features of Breast Cancer 1. **Nipple Retraction**: - **Description…	Yes, imaging features of breast cancer can include nipple retraction, nipple invasion, skin thickening, chest wall invasion, and enlarged axillary lymph nodes. These features are significant indicators that can be identified through various imaging modalities such as mammography, ultrasound, and MRI. Here’s a detailed explanation of each feature: ### Imaging Features of Breast Cancer 1. **Nipple …	Yes, imaging features of breast cancer can include nipple retraction, nipple invasion, skin thickening, chest wall invasion, and enlarged axillary lymph nodes. These features are significant indicators of malignancy and are identified through various imaging modalities such as mammography, ultrasound, and MRI. Here’s a detailed explanation of each feature: ### Imaging Features of Breast Cancer 1.…	23	Yes, imaging features of breast cancer can include several of the characteristics you mentioned. Here’s how each feature may appear on imaging studies: 1. **Nipple Retraction:** - **Appearance:** Nipple retraction can be a sign of underlying breast cancer, particularly when associated with a mass or other abnormalities. On imaging, this may be identified during a physical exam and could be associ…	Yes, imaging features of breast cancer can include: 1. **Nipple Retraction:** - **Description:** Nipple retraction is when the nipple pulls inward. This can be an indicator of underlying breast cancer, especially if the retraction is new or progressive. It may be associated with a tumor that is pulling the nipple inward or with ductal involvement. 2. **Nipple Invasion:** - **Description:** Nipple…	Yes, imaging features of breast cancer can indeed include: 1. **Nipple Retraction:** - **Description:** Nipple retraction refers to the inward pulling of the nipple, which can be a sign of underlying breast cancer, particularly if it is a new or progressive change. This retraction may result from a tumor pulling the nipple or from ductal involvement. 2. **Nipple Invasion:** - **Description:** Nip…	23	Yes, various imaging features visible on mammography, ultrasound, or MRI can raise concern for more advanced breast cancer. These include: Nipple retraction or inversion - This can occur when a tumor pulls on the ducts and tissues behind the nipple, causing it to be pulled inward. Nipple retraction is a common sign of malignancy, especially if it is a new finding. Nipple invasion - Breast cancers…	Yes, advanced breast cancers can certainly demonstrate secondary imaging features such as nipple retraction, nipple invasion, skin thickening, chest wall invasion, and enlarged axillary lymph nodes. These findings often indicate a more locally advanced malignancy: Nipple retraction/inversion - Caused by a tumor pulling on the ducts and tissues behind the nipple. Highly concerning, especially if a…	Yes, advanced breast cancers can demonstrate a variety of secondary imaging features that suggest a more locally advanced or invasive tumor. These include: Nipple retraction or inversion - This occurs when a breast tumor pulls on the ducts and tissues behind the nipple, causing it to be pulled inward. Nipple retraction is a worrisome finding, especially if it is a new development. Nipple invasion…	23	Yes, imaging features of breast cancer can include nipple retraction, nipple invasion, skin thickening, chest wall invasion, and enlarged axillary lymph nodes. These are all potential signs of more advanced breast cancer. Key points: 1. Nipple retraction: - Can be caused by a tumor pulling on the ductal system - May be visible on mammography or clinical examination 2. Nipple invasion: - Direct tu…	Yes, imaging features of breast cancer can include nipple retraction, nipple invasion, skin thickening, chest wall invasion, and enlarged axillary lymph nodes. Key points: 1. Nipple retraction: - Can be caused by a tumor pulling on the ductal system - Visible on mammography or clinical examination 2. Nipple invasion: - Direct tumor involvement of the nipple - Can be seen on MRI or ultrasound 3. S…	Yes, imaging features of breast cancer can include nipple retraction, nipple invasion, skin thickening, chest wall invasion, and enlarged axillary lymph nodes. Key points: 1. Nipple retraction: - Caused by tumor pulling on ductal system - Visible on mammography or clinical exam 2. Nipple invasion: - Direct tumor involvement of nipple - Seen on MRI or ultrasound 3. Skin thickening: - Sign of infla…	23	Yes, imaging features of breast cancer can include nipple retraction, nipple invasion, skin thickening, chest wall invasion, or enlarged axillary lymph nodes. These are all concerning signs that may indicate the presence of a malignant tumor. Here's a breakdown of each feature: * **Nipple retraction:** This refers to the inward pulling or flattening of the nipple. It can be caused by a tumor pull…	Yes, imaging features of breast cancer can absolutely include: * **Nipple retraction:** This is when the nipple appears flattened or pulled inward. It can be a sign that a tumor is growing beneath the nipple or pulling on the milk ducts. * **Nipple invasion:** This occurs when cancer cells have spread to the nipple, causing changes in its appearance, such as crusting, ulceration, or thickening. *…	Yes, imaging features of breast cancer can absolutely include: * **Nipple Retraction:** This is when the nipple appears flattened or pulled inward, and it can be a sign that a tumor is growing beneath the nipple or pulling on the milk ducts. * **Nipple Invasion:** This occurs when cancer cells have spread to the nipple, causing changes in its appearance, such as crusting, ulceration, or thickenin…	23	Yes, imaging features of breast cancer can indeed include nipple retraction, nipple invasion, skin thickening, chest wall invasion, and enlarged axillary lymph nodes. These features can be observed using various imaging modalities, including mammography, ultrasound, magnetic resonance imaging (MRI), and sometimes computed tomography (CT) or positron emission tomography (PET). Here's a brief overv…	Yes, imaging features of breast cancer can indeed include nipple retraction, nipple invasion, skin thickening, chest wall invasion, and enlarged axillary lymph nodes. These signs can be detected using various imaging modalities, including mammography, ultrasound, magnetic resonance imaging (MRI), and sometimes computed tomography (CT) or positron emission tomography (PET). Here’s how each of thes…	Yes, imaging features of breast cancer can indeed include nipple retraction, nipple invasion, skin thickening, chest wall invasion, and enlarged axillary lymph nodes. These features can be detected using various imaging modalities such as mammography, ultrasound, magnetic resonance imaging (MRI), and sometimes computed tomography (CT) or positron emission tomography (PET). ### Imaging Features of…	23	Yes, imaging features of breast cancer can include nipple retraction, nipple invasion, skin thickening, chest wall invasion, and enlarged axillary lymph nodes. These are signs that may be seen on mammograms, ultrasound, or MRI and can indicate the spread of breast cancer to the surrounding tissues or lymph nodes. - **Nipple retraction**: This is when the nipple pulls inward or becomes indrawn. It…	Yes, imaging features of breast cancer can include nipple retraction, nipple invasion, skin thickening, chest wall invasion, and enlarged axillary lymph nodes. These are among the signs and symptoms that can be detected on imaging exams such as mammography, ultrasound, and MRI, which are used to diagnose and monitor breast cancer. 1. **Nipple Retraction:** Nipple retraction, or inversion, can be …	Yes, imaging features of breast cancer can include nipple retraction, nipple invasion, skin thickening, chest wall invasion, and enlarged axillary lymph nodes. These are among the clinical signs and symptoms that can be detected on imaging, such as mammography, ultrasound, and MRI, and they can be indicative of advanced breast cancer or certain types of breast cancer that have spread to surroundi…	23	Yes, imaging features of breast cancer can indeed include nipple retraction, nipple invasion, skin thickening, chest wall invasion, and enlarged axillary lymph nodes. These features are often observed on various imaging modalities such as mammography, ultrasound, and MRI, and can provide important clues for the diagnosis and staging of breast cancer. Here is a summary of how these features may pr…	Yes, imaging features of breast cancer can include nipple retraction, nipple invasion, skin thickening, chest wall invasion, and enlarged axillary lymph nodes. Breast cancer can manifest with a variety of imaging findings, depending on its stage, type, and location within the breast. Some of the imaging features that may be observed in breast cancer include: Nipple retraction: This can occur when…	Imaging features of breast cancer can indeed include nipple retraction, nipple invasion, skin thickening, chest wall invasion, and enlarged axillary lymph nodes. These features are often detected through various imaging modalities such as mammography, ultrasound, and MRI. Here's a detailed breakdown of each feature: Nipple Retraction: Nipple retraction, also known as nipple inversion, is a common…
24	Should imaging be included in the follow-up of breast cancer patients post-surgery?	24	Yes, imaging plays a crucial role in the follow-up of breast cancer patients post-surgery. Regular imaging is essential for monitoring patients for any signs of recurrence or new cancer development, managing potential complications, and ensuring the effectiveness of the treatment. The specific imaging modalities and frequency depend on several factors, including the initial stage of the cancer, t…	Yes, imaging should be included in the follow-up of breast cancer patients post-surgery as it plays a crucial role in monitoring for any signs of recurrence and assessing the health of the breast tissue. The type and frequency of imaging depend on various factors, including the initial stage of the cancer, the type of surgery performed, and any additional treatments (such as chemotherapy or radia…	Yes, imaging should be included in the follow-up of breast cancer patients post-surgery as it plays a crucial role in monitoring for any signs of recurrence and assessing the health of the breast tissue. The type and frequency of imaging depend on various factors, including the initial stage of the cancer, the type of surgery performed, and any additional treatments (such as chemotherapy or radia…	24	Yes, imaging should be included in the follow-up of breast cancer patients post-surgery. Follow-up imaging is essential for monitoring for recurrence, evaluating treatment efficacy, and managing any complications that may arise. Here’s an overview of the rationale and recommended approaches for incorporating imaging into the follow-up care of breast cancer patients: ### Rationale for Imaging in F…	Yes, imaging should be included in the follow-up of breast cancer patients post-surgery. The inclusion of imaging in the follow-up care is critical for several reasons: ### Rationale for Including Imaging in Follow-Up 1. **Detection of Recurrence**: - **Local Recurrence**: Imaging helps in early detection of local recurrence in the breast, chest wall, or axilla, which can be managed more effectiv…	Yes, imaging should be included in the follow-up of breast cancer patients post-surgery. Follow-up imaging is crucial for monitoring for recurrence, evaluating treatment efficacy, and managing any complications that may arise. Here’s why imaging is important and what the recommended approaches are: ### Reasons for Including Imaging in Follow-Up 1. **Detection of Recurrence**: - **Local Recurrence…	24	Yes, imaging is often included in the follow-up of breast cancer patients post-surgery. The specifics can vary based on the individual patient's risk factors, type of treatment, and institutional guidelines, but here are some common practices: ### **Types of Imaging:** 1. **Mammography:** - **Purpose:** Used to monitor for local recurrence or new contralateral breast cancer. - **Frequency:** Typi…	Yes, imaging is a key component of follow-up for breast cancer patients after surgery. The type and frequency of imaging can depend on several factors including the patient's risk profile, stage of cancer, and treatment received. Here’s a general overview: ### **Common Imaging Methods:** 1. **Mammography:** - **Purpose:** To monitor for local recurrence in the breast or new cancers in the contral…	Yes, imaging should be included in the follow-up of breast cancer patients post-surgery. Here's a detailed overview of why and how imaging is used: ### **Purpose of Post-Surgery Imaging:** 1. **Detect Recurrence:** - **Local Recurrence:** Imaging helps identify any recurrence in the treated breast or chest wall. - **Contralateral Breast:** Monitoring for new cancers in the opposite breast. 2. **A…	24	Yes, imaging should be included in the follow-up of breast cancer patients after surgery, but the specific type and frequency of imaging depend on the patient's individual risk factors, stage at diagnosis, and treatment history. Key points: 1. The main goals of post-treatment surveillance in breast cancer patients are to detect local recurrences, contralateral breast cancers, and distant metastas…	Yes, imaging should be included in the follow-up of breast cancer patients after surgery, but the specific type and frequency of imaging depend on the patient's individual risk factors, stage at diagnosis, and treatment history. Key considerations: 1. The main goals of post-treatment surveillance in breast cancer patients are to detect local recurrences, contralateral breast cancers, and distant …	Yes, imaging should be included in the follow-up of breast cancer patients after surgery, but the specific type and frequency of imaging depend on the patient's individual risk factors, stage at diagnosis, and treatment history. Key points: 1. The main goals of post-treatment surveillance in breast cancer patients are to detect local recurrences, contralateral breast cancers, and distant metastas…	24	Yes, imaging should be included in the follow-up of breast cancer patients post-surgery. Key points: 1. Purpose: - Early detection of recurrence - Monitoring for new primary breast cancers - Evaluation of post-treatment changes 2. Standard imaging modalities: - Mammography - Ultrasound (as needed) - MRI (in specific cases) 3. Mammography schedule: - Usually annually for most patients - May start …	Yes, imaging should be included in the follow-up of breast cancer patients post-surgery. Key points: 1. Purpose: - Early detection of recurrence - Monitoring for new primary breast cancers - Evaluation of post-treatment changes 2. Standard imaging modalities: - Mammography - Ultrasound (as needed) - MRI (in specific cases) 3. Mammography schedule: - Usually annually for most patients - May start …	Yes, imaging should be included in the follow-up of breast cancer patients post-surgery. Key points: 1. Purpose: - Early detection of recurrence - Monitoring for new primary breast cancers - Evaluation of post-treatment changes 2. Standard imaging modalities: - Mammography - Ultrasound (as needed) - MRI (in specific cases) 3. Mammography schedule: - Usually annually for most patients - May start …	24	Yes, imaging is an important part of the follow-up of breast cancer patients post-surgery. It helps detect any signs of recurrence or new cancers early on, when they are most treatable. The specific imaging modalities and frequency of follow-up will depend on various factors, including the type of surgery, the patient's individual risk factors, and the stage of the initial cancer. Here's a breakd…	Yes, imaging is a crucial component of follow-up care for breast cancer patients post-surgery. It helps to monitor for recurrence of the original cancer, detect new primary cancers in either breast, and identify any potential complications of treatment. **Types of Imaging Used in Follow-Up:** * **Mammography:** This is the primary imaging modality for breast cancer surveillance. The frequency of …	Yes, imaging is a crucial component of follow-up care for breast cancer patients post-surgery. It helps monitor for recurrence of the original cancer, detect new primary cancers in either breast, and identify any potential complications of treatment. **Types of Imaging Used in Follow-Up:** * **Mammography:** This is the primary imaging modality for breast cancer surveillance. The frequency of mam…	24	Imaging plays an important role in the follow-up of breast cancer patients post-surgery, although the frequency and type of imaging depend on several factors, including the stage of the disease, the type of treatment received, and the patient's individual risk factors. Here's a general overview of the role of imaging in follow-up care: ### General Principles 1. **Balancing Benefits and Harms:** -…	Imaging plays a crucial role in the follow-up of breast cancer patients post-surgery, but the specific imaging modalities and frequency of imaging depend on several factors, including the stage of the cancer, the type of surgery performed, the presence of any residual disease, and the individual patient's risk profile. Here’s a breakdown of how imaging fits into the follow-up care for breast canc…	Imaging plays a critical role in the follow-up of breast cancer patients post-surgery. The primary goals of follow-up imaging are to detect recurrence early, monitor the effectiveness of adjuvant therapies, and manage any potential complications. However, the frequency and type of imaging recommended can vary based on the individual patient's risk factors, the stage of the disease, and the specif…	24	Yes, imaging should be included in the follow-up of breast cancer patients post-surgery. Breast cancer is a heterogeneous disease with a variable risk of recurrence, and imaging plays a crucial role in monitoring for any signs of recurrence or metastasis. Here are the key reasons why imaging is an integral part of post-surgery follow-up for breast cancer patients: 1. **Early Detection of Recurren…	Yes, imaging is an important component of the follow-up care for breast cancer patients post-surgery. The specific types of imaging and the frequency of follow-up imaging may vary depending on the patient's individual circumstances, including the type of surgery performed, the stage of the cancer, and the presence of other risk factors. The following imaging modalities are commonly used in the fo…	Yes, imaging is an important component of the follow-up care for breast cancer patients post-surgery. The specific types of imaging and the frequency of follow-up imaging will depend on several factors, including the type of surgery performed, the presence of lymph node involvement, the molecular subtype of the breast cancer, and the patient's individual risk factors. Here are some considerations…	24	Yes, imaging should be included in the follow-up of breast cancer patients post-surgery. However, the frequency and type of imaging modalities used in the follow-up process depend on various factors such as the stage of the cancer, the type of surgery performed, and the patient's individual risk factors. Here are some key points to consider: Recommended Imaging Modalities: Mammography: Every 1–2 …	Imaging should indeed be included in the follow-up of breast cancer patients post-surgery, although the specific imaging modalities and frequency may vary based on individual patient factors and clinical guidelines. Here are the key points to consider: Importance of Imaging in Follow-Up: Imaging plays a crucial role in detecting local recurrence, distant relapse, and the development of second pri…	Imaging should indeed be included in the follow-up of breast cancer patients post-surgery. The role of imaging in the follow-up of breast cancer patients is well-established and has been recommended in various clinical practice guidelines. Here are some key points to consider: Detection of Recurrence: Imaging modalities, such as mammography, ultrasound, computed tomography (CT), and magnetic reso…
25	Are individuals with a significant family history of breast cancer considered at high risk for developing breast cancer?	25	Yes, individuals with a significant family history of breast cancer are considered at high risk for developing the disease. This increased risk is due to genetic, environmental, and lifestyle factors that can be shared among family members. Here's how family history influences breast cancer risk and what steps can be taken for management: ### 1. **Assessment of Family History:** - **Significant F…	Yes, individuals with a significant family history of breast cancer are considered to be at a higher risk of developing the disease themselves. A family history of breast cancer in close relatives, particularly if it occurs at a young age, can indicate a genetic predisposition to breast cancer, often linked to mutations in the BRCA1 or BRCA2 genes. Other factors contributing to this increased ris…	Yes, individuals with a significant family history of breast cancer are considered at higher risk for developing the disease. This risk is particularly pronounced if they have close family members (such as a mother, sister, or daughter) who have been diagnosed with breast cancer, especially if the diagnosis was at a young age (pre-menopausal) or if the cancer was found in both breasts. ### Factor…	25	Yes, individuals with a significant family history of breast cancer are considered at high risk for developing the disease. Having close relatives, such as a mother, sister, or daughter, with breast cancer, especially if diagnosed at a young age, can increase a person's risk. A family history of breast cancer may indicate a hereditary predisposition, often linked to mutations in specific genes li…	Yes, individuals with a significant family history of breast cancer are considered at high risk for developing the disease. Several factors contribute to this increased risk: 1. **Close Relatives with Breast Cancer**: Having one or more first-degree relatives (mother, sister, daughter) diagnosed with breast cancer significantly increases an individual's risk. 2. **Age of Diagnosis**: If breast ca…	Yes, individuals with a significant family history of breast cancer are considered at high risk for developing the disease. This heightened risk is due to several factors, including: 1. **Close Relatives with Breast Cancer**: Having first-degree relatives (such as a mother, sister, or daughter) with breast cancer increases the individual's risk. The more close relatives affected, the higher the r…	25	Yes, individuals with a significant family history of breast cancer are generally considered at higher risk for developing the disease themselves. This increased risk is often due to inherited genetic mutations. For instance, mutations in BRCA1 and BRCA2 genes are well-known to significantly elevate breast cancer risk. Other genetic factors and family history patterns can also contribute to an in…	Yes, individuals with a significant family history of breast cancer are generally considered at higher risk for developing the disease. A family history of breast cancer can indicate a possible hereditary component, particularly if the cancer appears in multiple family members or at a younger age. This increased risk can be associated with genetic mutations, such as those in the BRCA1 or BRCA2 ge…	Yes, individuals with a significant family history of breast cancer are considered at higher risk for developing the disease. This risk is often due to genetic factors that might be passed down through generations. If multiple family members have had breast cancer or if the cancer has occurred at a young age, it could indicate the presence of hereditary genetic mutations, such as those in the BRC…	25	Yes, individuals with a significant family history of breast cancer are considered to be at higher risk for developing the disease. Here are some key points to consider: 1. First-degree relatives: Having a first-degree relative (mother, sister, or daughter) with breast cancer approximately doubles a woman's risk. The risk increases further if the relative was diagnosed at a young age (before 50) …	Yes, individuals with a significant family history of breast cancer are considered to be at higher risk for developing the disease. The risk increases based on several factors: 1. Having a first-degree relative (mother, sister, or daughter) with breast cancer roughly doubles a woman's risk. 2. The risk is higher if the relative was diagnosed before age 50 or if there are multiple first-degree rel…	Yes, individuals with a significant family history of breast cancer are considered to be at higher risk for developing the disease. The risk is approximately doubled if a woman has a first-degree relative (mother, sister, or daughter) diagnosed with breast cancer, and it is further increased if the relative was diagnosed at a young age (before 50) or if there are multiple affected first-degree re…	25	Yes, individuals with a significant family history of breast cancer are generally considered to be at higher risk for developing breast cancer themselves. Some key points: 1. Risk increases with the number of close relatives who have had breast cancer. 2. Risk is higher if family members were diagnosed at a young age (before 50). 3. Having male relatives with breast cancer can indicate increased …	Yes, individuals with a significant family history of breast cancer are generally considered to be at higher risk for developing breast cancer themselves. This increased risk is due to potential inherited genetic factors and shared environmental or lifestyle influences within families. Key factors that contribute to this higher risk assessment include: 1. Number of affected relatives 2. Closeness…	Yes, individuals with a significant family history of breast cancer are considered at high risk for developing breast cancer themselves. This increased risk is due to potential inherited genetic factors and shared environmental influences within families. Key factors that contribute to this higher risk assessment include: 1. Number of affected close relatives 2. Age at diagnosis of affected relat…	25	Yes, individuals with a significant family history of breast cancer are considered at high risk for developing breast cancer themselves. A significant family history can include: * **Multiple close relatives** (parents, siblings, children) diagnosed with breast cancer. * **Close relatives diagnosed at a young age** (under 50). * **Close relatives with breast cancer in both breasts**. * **Male rel…	Yes, individuals with a significant family history of breast cancer are considered at high risk for developing breast cancer themselves. Here's what constitutes a significant family history: * **Multiple close relatives (first-degree relatives like mother, sister, or daughter) diagnosed with breast cancer.** * **Close relatives diagnosed with breast cancer at a young age (under 50).** * **Close r…	Yes, individuals with a significant family history of breast cancer are considered at high risk for developing breast cancer themselves. Here's what defines a significant family history: * **Multiple close relatives (first-degree relatives like mother, sister, or daughter) diagnosed with breast cancer.** * **Close relatives diagnosed with breast cancer at a young age (before 50).** * **Close rela…	25	Yes, individuals with a significant family history of breast cancer are often considered to be at higher risk for developing the disease themselves. The risk increases if a close relative, such as a mother, sister, or daughter, has had breast cancer, especially if it was diagnosed at a younger age (before menopause). The risk is even higher if there are multiple close relatives who have been diag…	Yes, individuals with a significant family history of breast cancer are often considered to be at higher risk for developing the disease themselves. This is because certain genetic mutations can be inherited and increase the likelihood of breast cancer development. For example, mutations in the BRCA1 (Breast Cancer Gene 1) and BRCA2 (Breast Cancer Gene 2) are well-known hereditary factors that si…	Yes, individuals with a significant family history of breast cancer are often considered to be at higher risk for developing the disease themselves. This is because certain genetic mutations can be inherited and increase the likelihood of breast cancer development. For example, mutations in the BRCA1 (Breast Cancer Gene 1) and BRCA2 (Breast Cancer Gene 2) genes are well-known to significantly inc…	25	Yes, individuals with a significant family history of breast cancer are considered to be at high risk for developing breast cancer. The risk is particularly increased if the family history includes: A first-degree relative (parent, sibling, or child) with breast cancer. Two or more close relatives (aunts, uncles, or grandparents) on the same side of the family with breast cancer. A relative with …	Yes, individuals with a significant family history of breast cancer are generally considered to be at high risk for developing the disease. A family history of breast cancer, particularly in close relatives such as a mother, sister, or daughter, can increase a person's risk. The degree of risk depends on several factors, including: 1. **Number of affected relatives:** The more first-degree relati…	Yes, individuals with a significant family history of breast cancer are generally considered to be at a higher risk for developing the disease compared to those without such a history. A family history of breast cancer, particularly in close relatives such as a mother, sister, or daughter, can increase a person's risk. The degree of risk depends on several factors, including: 1. **Number of affec…	25	Individuals with a significant family history of breast cancer are indeed considered at high risk for developing breast cancer. This risk assessment is based on several factors, including the degree of relationship between affected family members, the number of relatives with breast cancer, and the presence of specific genetic mutations. Key Factors Contributing to High Risk Degree of Relationshi…	Yes, individuals with a significant family history of breast cancer are generally considered to be at higher risk for developing breast cancer compared to those without such a family history. This increased risk is based on the fact that genetic factors play a role in the development of breast cancer, and having a close relative, such as a mother, sister, or daughter, who has been diagnosed with …	Yes, individuals with a significant family history of breast cancer are generally considered to be at higher risk for developing breast cancer compared to those without such a family history. This increased risk is particularly notable when there is a close relative, such as a mother, sister, or daughter, who has been diagnosed with breast cancer, especially if the diagnosis occurred at a young a…
26	Are individuals with a history of ductal or lobular atypical hyperplasia or lobular carcinoma in situ considered at high risk for developing breast cancer?	26	Yes, individuals with a history of ductal or lobular atypical hyperplasia or lobular carcinoma in situ (LCIS) are considered at high risk for developing breast cancer. These conditions are significant risk factors and are often viewed as markers for increased breast cancer risk rather than direct precursors to invasive cancer. Here’s an overview of how each condition relates to breast cancer risk…	Yes, individuals with a history of atypical hyperplasia (ductal or lobular) or lobular carcinoma in situ (LCIS) are considered to be at high risk for developing breast cancer. Atypical hyperplasia is a benign (non-cancerous) condition in which cells have abnormal growth and appearance and are associated with a higher risk of developing into invasive breast cancer in the future. Similarly, LCIS, w…	Yes, individuals with a history of ductal or lobular atypical hyperplasia or lobular carcinoma in situ (LCIS) are considered at higher risk for developing breast cancer. These conditions are recognized as significant risk factors because they indicate changes in breast cells that are more abnormal than typical benign breast conditions, but not yet cancerous. Here’s how each condition relates to b…	26	Yes, individuals with a history of **ductal atypical hyperplasia (ADH)**, **lobular atypical hyperplasia (ALH)**, or **lobular carcinoma in situ (LCIS)** are considered at high risk for developing breast cancer. These conditions are known as high-risk breast lesions and significantly increase the lifetime risk of breast cancer compared to the general population. ### Risk Factors Associated with T…	Yes, individuals with a history of ductal or lobular atypical hyperplasia or lobular carcinoma in situ (LCIS) are considered at high risk for developing breast cancer. Here’s a detailed look at why this is the case: 1. **Ductal Atypical Hyperplasia (ADH)**: - **Definition**: ADH is a condition where there are abnormal, but not yet cancerous, cells in the breast ducts. - **Risk Increase**: Women w…	Yes, individuals with a history of ductal or lobular atypical hyperplasia or lobular carcinoma in situ (LCIS) are considered at high risk for developing breast cancer. Here’s an explanation of each condition and its associated risk: 1. **Ductal Atypical Hyperplasia (ADH)**: - **Definition**: ADH is a benign (non-cancerous) condition where breast duct cells look abnormal and are increased in numbe…	26	Yes, individuals with a history of atypical hyperplasia (ductal or lobular) or lobular carcinoma in situ (LCIS) are considered at higher risk for developing breast cancer. - **Atypical Hyperplasia**: This condition is characterized by abnormal cell growth in the breast ducts (ductal atypical hyperplasia) or lobules (lobular atypical hyperplasia). Although atypical hyperplasia itself is not cancer…	Yes, individuals with a history of ductal or lobular atypical hyperplasia or lobular carcinoma in situ (LCIS) are considered at higher risk for developing breast cancer. - **Atypical Hyperplasia**: This condition involves abnormal cell growth in the breast ducts (ductal atypical hyperplasia) or lobules (lobular atypical hyperplasia). While not cancerous, it increases the risk of developing breast…	Yes, individuals with a history of ductal or lobular atypical hyperplasia or lobular carcinoma in situ (LCIS) are considered at higher risk for developing breast cancer. - **Ductal or Lobular Atypical Hyperplasia**: This condition involves abnormal cell growth in the breast ducts (ductal) or lobules (lobular). While not cancerous, it is associated with a higher risk of developing breast cancer co…	26	Yes, individuals with a history of ductal or lobular atypical hyperplasia or lobular carcinoma in situ (LCIS) are considered to be at higher risk for developing breast cancer. 1. Atypical hyperplasia: Women with atypical ductal hyperplasia (ADH) or atypical lobular hyperplasia (ALH) have a 4 to 5 times higher risk of developing breast cancer compared to women without these conditions. 2. Lobular …	Yes, individuals with a history of ductal or lobular atypical hyperplasia or lobular carcinoma in situ (LCIS) are considered to be at higher risk for developing breast cancer. Women with atypical ductal hyperplasia (ADH) or atypical lobular hyperplasia (ALH) have a 4-5 times higher risk of breast cancer compared to women without these conditions. Those with LCIS have a 7-11 times higher risk, and…	Yes, individuals with a history of atypical hyperplasia (ductal or lobular) or lobular carcinoma in situ (LCIS) are considered at high risk for developing breast cancer. Women with atypical hyperplasia have a 4-5 times higher risk compared to average, while those with LCIS have a 7-11 times higher risk. The risk is elevated in both breasts. Over the 25-35 years after diagnosis, the cumulative ris…	26	Yes, individuals with a history of ductal or lobular atypical hyperplasia or lobular carcinoma in situ (LCIS) are considered at high risk for developing breast cancer. These conditions are non-invasive breast changes that are associated with an increased risk of future breast cancer: 1. Atypical hyperplasia (both ductal and lobular): - Abnormal cell growth in breast ducts or lobules - Increases b…	Yes, individuals with a history of ductal or lobular atypical hyperplasia or lobular carcinoma in situ (LCIS) are considered at high risk for developing breast cancer. These conditions increase breast cancer risk as follows: 1. Atypical hyperplasia (both ductal and lobular): - Increases risk about 4-5 times compared to average 2. Lobular carcinoma in situ (LCIS): - Increases risk about 7-11 times…	Yes, individuals with a history of ductal or lobular atypical hyperplasia or lobular carcinoma in situ (LCIS) are considered at high risk for developing breast cancer. These conditions increase breast cancer risk significantly: 1. Atypical hyperplasia (both ductal and lobular): - Increases risk about 4-5 times compared to average 2. Lobular carcinoma in situ (LCIS): - Increases risk about 7-11 ti…	26	Yes, individuals with a history of ductal or lobular atypical hyperplasia (ADH or ALH) or lobular carcinoma in situ (LCIS) are considered at **high risk** for developing breast cancer. Here's why: * **Atypical Hyperplasia:** ADH and ALH are not cancer, but they are considered precancerous conditions. They involve abnormal cells growing in the ducts or lobules of the breast, respectively. While no…	Yes, individuals with a history of ductal or lobular atypical hyperplasia (ADH or ALH) or lobular carcinoma in situ (LCIS) are considered to be at increased risk for developing breast cancer. * **Atypical Hyperplasia (ADH and ALH):** These are not cancer but are considered precancerous conditions. They indicate that there are abnormal cells growing in the breast. Women with ADH or ALH have a 4-5 …	Yes, individuals with a history of ductal or lobular atypical hyperplasia (ADH or ALH) or lobular carcinoma in situ (LCIS) are considered at **high risk** for developing breast cancer. Here's why: * **Atypical Hyperplasia (ADH/ALH):** These are not cancers themselves, but are precancerous conditions. They indicate that there are abnormal cells growing in the breast. Women with ADH or ALH have a 4…	26	Yes, individuals with a history of ductal carcinoma in situ (DCIS), lobular carcinoma in situ (LCIS), or atypical hyperplasia (atypical ductal hyperplasia or atypical lobular hyperplasia) are considered to be at increased risk for developing invasive breast cancer. Here’s a brief overview of these conditions: Ductal Carcinoma In Situ (DCIS): This is a non-invasive condition where abnormal cells a…	Yes, individuals with a history of certain breast conditions, including ductal or lobular atypical hyperplasia (atypical ductal hyperplasia [ADH] or atypical lobular hyperplasia [ALH]) and lobular carcinoma in situ (LCIS), are considered to be at increased risk for developing breast cancer. - **Atypical Ductal Hyperplasia (ADH)**: ADH is a condition where the cells lining the milk ducts of the br…	Yes, individuals with a history of certain breast conditions such as ductal carcinoma in situ (DCIS), lobular carcinoma in situ (LCIS), or atypical hyperplasia (which includes atypical ductal hyperplasia [ADH] and atypical lobular hyperplasia [ALH]) are generally considered to be at an increased risk for developing breast cancer. Here’s a brief overview of these conditions: 1. **Ductal Carcinoma …	26	Yes, individuals with a history of ductal or lobular atypical hyperplasia (ADH) or lobular carcinoma in situ (LCIS) are considered to be at high risk for developing breast cancer. These conditions are known as breast cancer risk factors because they indicate an increased likelihood of developing invasive breast cancer. Ductal atypical hyperplasia (ADH) is a condition where the cells in the milk d…	Yes, individuals with a history of ductal or lobular atypical hyperplasia (AH) or lobular carcinoma in situ (LCIS) are considered to be at an increased risk for developing breast cancer. These conditions are not cancers themselves, but they are markers of an increased risk for breast cancer development. Here's a brief explanation of each condition: - **Ductal Atypical Hyperplasia (DAH):** This re…	Yes, individuals with a history of ductal or lobular atypical hyperplasia (AH) or lobular carcinoma in situ (LCIS) are considered to be at an increased risk for developing breast cancer. These conditions are not cancers themselves, but they are considered to be high-risk precancerous lesions that can increase the risk of invasive breast cancer. Here's a brief explanation of each condition: - **Du…	26	Individuals with a history of ductal or lobular atypical hyperplasia (ADH and ALH, respectively) or lobular carcinoma in situ (LCIS) are indeed considered at high risk for developing breast cancer. This assessment is based on a combination of clinical observations, epidemiological studies, and pathological findings. Key Points: Atypical Hyperplasia (ADH and ALH): Atypical ductal hyperplasia (ADH)…	Yes, individuals with a history of ductal or lobular atypical hyperplasia (ADH or ALH) or lobular carcinoma in situ (LCIS) are considered to be at high risk for developing breast cancer. This increased risk is based on the following evidence: Pathological features: Atypical hyperplasia, including ADH and ALH, as well as LCIS, exhibit certain cellular and structural abnormalities that are similar …	Yes, individuals with a history of ductal or lobular atypical hyperplasia (ADH or ALH) or lobular carcinoma in situ (LCIS) are considered to be at high risk for developing breast cancer. These conditions represent proliferative breast lesions that are associated with an increased risk of malignancy. Key Points: Atypical Ductal Hyperplasia (ADH): ADH is characterized by uniform epithelial cell pro…
27	Are individuals with a history of chest radiation considered at high risk for developing breast cancer?	27	Yes, individuals who have a history of receiving chest radiation, particularly at a young age, are considered at high risk for developing breast cancer. This risk is notably higher in those who received radiation therapy as part of treatment for conditions like Hodgkin lymphoma. Here’s a closer look at the risk factors and recommendations for these individuals: ### 1. **Increased Risk from Radiat…	Yes, individuals who have received radiation therapy to the chest, especially at a young age, are considered to be at high risk for developing breast cancer. This increased risk is particularly notable in those who received radiation as a treatment for another cancer, such as Hodgkin lymphoma, during childhood or early adulthood. The risk of developing breast cancer is higher if the radiation was…	Yes, individuals with a history of chest radiation, particularly those who received radiation therapy during childhood or early adulthood, are considered at high risk for developing breast cancer. This increased risk is notably associated with radiation treatments for other cancers, such as Hodgkin lymphoma, where the chest area may have been exposed to therapeutic radiation. ### Key Points About…	27	Yes, individuals with a history of chest radiation, particularly during childhood or young adulthood, are considered to be at high risk for developing breast cancer. This increased risk is most notable in those who received radiation treatment for conditions such as Hodgkin lymphoma or other cancers, where radiation was targeted at the chest area. ### Key Factors Contributing to the Increased Ris…	Yes, individuals with a history of chest radiation are considered at high risk for developing breast cancer. This is particularly true for those who received radiation therapy at a young age, such as during childhood, adolescence, or young adulthood. Here’s why and how it impacts risk management: ### Why Chest Radiation Increases Breast Cancer Risk 1. **DNA Damage**: Radiation can cause mutations…	Yes, individuals with a history of chest radiation are considered at high risk for developing breast cancer. The increased risk is primarily associated with the following factors: ### Factors Contributing to Increased Risk 1. **Age at Exposure**: The risk is particularly high for those who received radiation to the chest area at a young age, especially before age 30. Adolescents and young adults …	27	Yes, individuals with a history of chest radiation are considered at higher risk for developing breast cancer. This increased risk is particularly relevant for those who received chest radiation at a young age, such as during treatment for childhood cancers like Hodgkin lymphoma or other conditions. The risk is linked to the fact that radiation can damage breast tissue and increase the likelihood…	Yes, individuals with a history of chest radiation are considered at higher risk for developing breast cancer. This risk is particularly significant for those who received chest radiation during adolescence or young adulthood, such as for the treatment of conditions like Hodgkin lymphoma. Radiation can damage the DNA in breast cells, which increases the likelihood of cancer development later in l…	Yes, individuals with a history of chest radiation are considered at higher risk for developing breast cancer. This increased risk is especially notable for those who received radiation therapy during childhood or young adulthood, such as for the treatment of cancers like Hodgkin lymphoma. The risk arises because radiation can cause DNA damage in breast tissue, increasing the likelihood of develo…	27	Yes, individuals with a history of chest radiation, particularly at a young age, are considered to be at higher risk for developing breast cancer. 1. Hodgkin lymphoma survivors: Women who received chest radiation for Hodgkin lymphoma during adolescence or young adulthood have a significantly increased risk of breast cancer, with a cumulative incidence of up to 30-40% by age 50. 2. Age at exposure…	Yes, individuals with a history of chest radiation, particularly at a young age, are considered to be at higher risk for developing breast cancer. Women treated with chest radiation for Hodgkin lymphoma during adolescence or young adulthood have a significantly increased risk, with up to 30-40% developing breast cancer by age 50. The risk is highest if exposed before age 30 and increases with hig…	Yes, women who received chest radiation at a young age, particularly during adolescence or young adulthood, are considered at high risk for developing breast cancer later in life. The risk is especially high for Hodgkin lymphoma survivors treated with chest radiation, with up to 30-40% developing breast cancer by age 50. Risk starts increasing 8-10 years after exposure and rises over time. Earlie…	27	Yes, individuals with a history of chest radiation are considered at high risk for developing breast cancer. This applies particularly to those who received radiation therapy to the chest area at a young age. Key points about chest radiation and breast cancer risk: 1. Increased risk: Chest radiation significantly raises the risk of developing breast cancer later in life. 2. Age factor: The risk i…	Yes, individuals with a history of chest radiation are considered at high risk for developing breast cancer. Key points: 1. Increased risk: Chest radiation significantly raises breast cancer risk. 2. Age factor: Risk is higher if radiation was received at a young age. 3. Time factor: Risk increases over time after exposure. 4. Common scenarios: Often applies to those treated for lymphomas or chil…	Yes, individuals with a history of chest radiation are considered at high risk for developing breast cancer. Key points: 1. Significantly increased risk, especially if radiation was received at a young age. 2. Risk increases over time after exposure. 3. Often applies to those treated for lymphomas or childhood cancers. These individuals typically require more intensive breast cancer screening sta…	27	Individuals with a history of chest radiation, especially at a young age, are indeed considered at high risk for developing breast cancer. The radiation exposure can damage DNA in breast cells, potentially leading to cancer years later. It's important to consult with your doctor about your individual risk factors and to discuss any recommended screening or preventive measures.	Individuals with a historyof chest radiation, especially at a young age, are indeed considered at high risk for developing breast cancer. The radiation exposure can damage DNA in breast cells, potentially leading to cancer years later. It's important to consult with your doctor about your individual risk factors and to discuss any recommended screening or preventive measures.	Yes, individuals with a history of chest radiation, particularly at a young age or with high doses, are considered at significantly increased risk for developing breast cancer later in life. The radiation exposure can damage the DNA in breast cells, potentially leading to cancerous changes over time. The level of risk varies depending on several factors, including: * **Age at exposure:** Younger …	27	Yes, individuals who have received radiation therapy to the chest area, particularly during childhood or adolescence, are considered to be at higher risk for developing breast cancer later in life. This is because radiation therapy can damage the DNA in cells, which may lead to the development of cancer years or even decades after treatment. For example, people who received radiation therapy for …	Yes, individuals who have received radiation therapy to the chest area, particularly during childhood or adolescence, are considered to be at higher risk for developing breast cancer. This is because radiation therapy can damage the DNA in cells, which may lead to the development of cancer years or decades after the treatment. For example, people who received radiation therapy to treat Hodgkin's …	Yes, individuals with a history of chest radiation, particularly if it was administered during childhood or adolescence, are considered to be at a higher risk for developing breast cancer. Radiation therapy to the chest area, including the chest wall, lungs, or lymph nodes in the chest, can increase the risk of breast cancer because the developing breast tissue can be affected by the radiation. T…	27	Yes, individuals who have had chest radiation therapy are considered to be at high risk for developing breast cancer, particularly if they received this radiation at a young age. Radiation therapy to the chest area, such as in the treatment of childhood cancers like Hodgkin’s lymphoma, has been linked to an increased risk of breast cancer, especially if the radiation exposure occurred before the …	Yes, individuals who have a history of chest radiation are considered to be at an increased risk for developing breast cancer. Radiation exposure to the chest can damage DNA within breast cells, potentially leading to cancerous changes over time. The risk of developing breast cancer after chest radiation depends on several factors, including: 1. **Age at the time of radiation:** The younger the p…	Yes, individuals who have a history of chest radiation are considered to be at an increased risk for developing breast cancer. Radiation therapy to the chest, particularly during childhood or adolescence when the breast tissue is still developing, can significantly increase the risk of breast cancer later in life. The risk factors associated with chest radiation include: 1. **Age at the time of r…	27	Individuals with a history of chest radiation, particularly during childhood or adolescence, are indeed considered at high risk for developing breast cancer. This increased risk is well-documented in medical literature and is based on a combination of clinical observations, epidemiological studies, and biological mechanisms. Key Points: Childhood and Adolescent Chest Radiation: Children and adole…	Individuals with a history of chest radiation, particularly those who have undergone radiation therapy for conditions such as Hodgkin's lymphoma or other childhood cancers, are considered at high risk for developing breast cancer. This increased risk is based on several factors: Radiation-induced genetic changes: Exposure to ionizing radiation, including that used in radiation therapy, can cause …	Yes, individuals with a history of chest radiation, particularly to the breast area, are considered at high risk for developing breast cancer. This is based on numerous studies and medical literature that have established a clear link between radiation exposure to the chest and an increased risk of breast cancer. Here are some key points to consider: Radiation Exposure and Breast Cancer Risk: Stu…
28	Can a single, hard, immobile palpable lesion detected during a physical exam be definitively diagnosed as breast cancer?	28	A single, hard, immobile palpable lesion detected during a physical exam is certainly concerning and warrants further investigation, but it cannot be definitively diagnosed as breast cancer based solely on the physical examination findings. Additional diagnostic steps are necessary to confirm whether the lesion is malignant. Here’s the typical diagnostic pathway for such findings: ### 1. **Detail…	A single, hard, immobile palpable lesion detected during a physical exam cannot be definitively diagnosed as breast cancer based solely on the physical examination. While such characteristics can be suggestive of breast cancer, a definitive diagnosis requires further diagnostic testing. This typically includes: 1. **Imaging Tests**: Mammography and possibly an ultrasound or MRI to get a clearer v…	No, a single, hard, immobile palpable lesion detected during a physical exam cannot be definitively diagnosed as breast cancer based solely on the physical examination findings. While such characteristics can indeed be suspicious and suggestive of malignancy, a definitive diagnosis requires further diagnostic evaluation. ### Steps Toward Diagnosis: 1. **Imaging Studies**: Initial steps often incl…	28	No, a single, hard, immobile palpable lesion detected during a physical exam **cannot** be definitively diagnosed as breast cancer based solely on physical examination. While such characteristics (hardness, immobility) can raise suspicion for malignancy, a definitive diagnosis requires further diagnostic testing, including imaging and often a biopsy. ### Steps for Definitive Diagnosis: 1. **Imagi…	No, a single, hard, immobile palpable lesion detected during a physical exam cannot be definitively diagnosed as breast cancer without further diagnostic evaluation. While such a lesion can raise suspicion for breast cancer, a definitive diagnosis requires additional steps. Here is the process typically followed to achieve a definitive diagnosis: ### Diagnostic Steps 1. **Clinical Evaluation**: -…	No, a single, hard, immobile palpable lesion detected during a physical exam cannot be definitively diagnosed as breast cancer without further diagnostic evaluation. While such a lesion can raise suspicion for breast cancer, a definitive diagnosis requires additional steps. Here is the process typically followed to achieve a definitive diagnosis: ### Diagnostic Steps 1. **Clinical Evaluation**: -…	28	A single, hard, immobile palpable lesion detected during a physical exam cannot be definitively diagnosed as breast cancer based solely on physical examination. While such characteristics may raise concern and warrant further investigation, a definitive diagnosis requires additional diagnostic procedures. Typically, the following steps are taken to confirm whether a palpable lesion is cancerous: …	No, a single, hard, immobile palpable lesion detected during a physical exam cannot be definitively diagnosed as breast cancer based solely on physical examination. Although these characteristics may raise concern and suggest the need for further evaluation, a definitive diagnosis requires additional diagnostic procedures. Here’s the typical process for confirming a diagnosis: 1. **Imaging Studie…	No, a single, hard, immobile palpable lesion detected during a physical exam cannot be definitively diagnosed as breast cancer based on physical examination alone. While such characteristics may raise concern, they are not sufficient for a definitive diagnosis. To confirm whether a lesion is cancerous, additional diagnostic steps are necessary: 1. **Imaging Studies**: Mammography, ultrasound, or …	28	No, a single, hard, immobile palpable lesion detected during a physical exam cannot be definitively diagnosed as breast cancer based on the physical exam alone. While these characteristics are concerning and may be suggestive of breast cancer, a definitive diagnosis requires further evaluation and testing. 1. Differential diagnosis: Several benign breast conditions, such as fibroadenomas, cysts, …	No, a single, hard, immobile palpable lesion detected during a physical exam cannot be definitively diagnosed as breast cancer based on the exam alone. While these characteristics are concerning and may suggest breast cancer, a definitive diagnosis requires further testing. Several benign conditions like fibroadenomas or cysts can also present as palpable masses, sometimes feeling firm or fixed. …	No, a single, hard, immobile palpable lesion detected during a physical exam cannot be definitively diagnosed as breast cancer based on the exam alone. While these characteristics are concerning and may suggest cancer, a definitive diagnosis requires further evaluation with imaging studies like mammography and ultrasound, and ultimately a biopsy to examine the tissue microscopically. Some benign …	28	No, a single, hard, immobile palpable lesion detected during a physical exam cannot be definitively diagnosed as breast cancer based solely on physical examination. Key points: 1. Physical exam findings are not conclusive: While suspicious, these characteristics can be present in both benign and malignant lesions. 2. Further testing required: Definitive diagnosis requires additional diagnostic pr…	No, a single, hard, immobile palpable lesion detected during a physical exam cannot be definitively diagnosed as breast cancer based solely on physical examination. Key points: 1. Physical exam findings alone are not conclusive for diagnosis. 2. Definitive diagnosis requires additional diagnostic procedures, typically: - Imaging (e.g., mammogram, ultrasound, MRI) - Biopsy (core needle or surgical…	No, a single, hard, immobile palpable lesion detected during a physical exam cannot be definitively diagnosed as breast cancer based solely on physical examination. Key points: 1. Physical exam findings alone are not conclusive for diagnosis. 2. Definitive diagnosis requires additional procedures, typically: - Imaging (e.g., mammogram, ultrasound, MRI) - Biopsy 3. The lesion could be cancerous or…	28	No, a single, hard, immobile palpable lesion detected during a physical exam cannot be definitively diagnosed as breast cancer. While these characteristics are often associated with malignant tumors, other conditions can also present with similar findings. It's important to note that: * **Benign conditions:** Some benign breast conditions, such as fibroadenomas or complex cysts, can also feel har…	No, a single, hard, immobile palpable lesion detected during a physical exam cannot be definitively diagnosed as breast cancer. While these characteristics are often associated with malignant tumors, other conditions can also present with similar findings. It's important to understand that: * **Benign conditions:** Some benign breast conditions, such as fibroadenomas (solid, noncancerous tumors) …	No, a single, hard, immobile palpable lesion detected during a physical exam cannot be definitively diagnosed as breast cancer. While these characteristics are often associated with malignant tumors, they can also be indicative of other conditions. Here's why a definitive diagnosis can't be made based on physical examination alone: * **Benign conditions:** Several benign breast conditions can mim…	28	A single, hard, immobile palpable lesion detected during a physical exam can certainly raise suspicion for breast cancer, but it cannot be definitively diagnosed as breast cancer based on the physical examination alone. To confirm whether a lesion is cancerous, further diagnostic testing is required. The steps that are typically taken after detecting such a lesion include: 1. **Imaging Studies**:…	A single, hard, immobile palpable lesion detected during a physical exam can certainly raise suspicion for breast cancer, but it cannot be definitively diagnosed as breast cancer based solely on the physical examination. A definitive diagnosis requires further investigation, usually through a combination of diagnostic procedures such as imaging studies and biopsy. Here are the typical steps that …	A single, hard, immobile palpable lesion detected during a physical exam cannot be definitively diagnosed as breast cancer based on the physical examination alone. While such characteristics can be suggestive of malignancy, further diagnostic tests are necessary to confirm whether the lesion is cancerous or benign. Breast lumps can have various causes, including but not limited to fibroadenomas, …	28	No, a single, hard, immobile palpable lesion detected during a physical exam cannot be definitively diagnosed as breast cancer without further evaluation. While such a lesion may be concerning for breast cancer, it could also be caused by other conditions such as a cyst, fibroadenoma, fibrocystic changes, or a benign tumor. To confirm the diagnosis, further diagnostic tests are necessary. These m…	A single, hard, immobile palpable lesion detected during a physical exam cannot be definitively diagnosed as breast cancer based on the physical examination alone. While such a lesion may be concerning and could be indicative of breast cancer, a definitive diagnosis requires further testing and evaluation. The steps typically taken to diagnose a breast lesion include: 1. **Imaging:** Mammography …	A single, hard, immobile palpable lesion detected during a physical exam cannot be definitively diagnosed as breast cancer based on the physical examination alone. While such a finding may be concerning and suggestive of breast cancer, a definitive diagnosis requires further testing and confirmation through histopathology, which is the microscopic examination of tissue samples. The steps for diag…	28	A single, hard, immobile palpable lesion detected during a physical exam cannot be definitively diagnosed as breast cancer solely based on these characteristics. While these features are concerning and may suggest malignancy, a definitive diagnosis requires further investigation and confirmation through imaging studies and, ultimately, pathological examination. Here are the key steps in the diagn…	A single, hard, immobile palpable lesion detected during a physical exam cannot be definitively diagnosed as breast cancer based solely on these physical findings. While these characteristics may suggest the presence of a suspicious mass, a definitive diagnosis of breast cancer requires further evaluation and confirmation through additional diagnostic procedures. Here are the key points to consid…	A single, hard, immobile palpable lesion detected during a physical exam cannot be definitively diagnosed as breast cancer solely based on those physical findings. While these characteristics are concerning and may suggest the possibility of breast cancer, a definitive diagnosis requires further investigation and confirmation through medical imaging and, ultimately, pathological examination. Here…
29	When breast cancer is suspected, is it necessary to coordinate the treatment with multiple clinical specialists?	29	Yes, when breast cancer is suspected or diagnosed, it is crucial to coordinate the treatment with multiple clinical specialists. This approach is typically facilitated through a multidisciplinary team (MDT) which includes a variety of healthcare professionals with expertise in different areas relevant to breast cancer management. Here’s why and how such coordination is vital: ### 1. **Composition…	Yes, when breast cancer is suspected or diagnosed, it is typically necessary to coordinate the treatment with multiple clinical specialists. This approach, known as multidisciplinary care, involves a team of healthcare providers from various specialties who collaborate to create the most effective treatment plan tailored to the individual patient’s needs. The team may include: 1. **Medical Oncolo…	Yes, when breast cancer is suspected or diagnosed, it is crucial to coordinate the treatment with multiple clinical specialists. This collaborative approach, often conducted through a multidisciplinary team (MDT), is fundamental to ensuring comprehensive care and optimal outcomes for the patient. The team typically includes, but is not limited to, the following specialists: 1. **Medical Oncologis…	29	Yes, when breast cancer is suspected or diagnosed, it is necessary to coordinate treatment with multiple clinical specialists. This multidisciplinary approach ensures that all aspects of the patient’s care are addressed, from diagnosis to treatment and follow-up. The team of specialists collaborates to develop a personalized treatment plan based on the specific characteristics of the cancer, such…	Yes, when breast cancer is suspected, it is necessary to coordinate treatment with multiple clinical specialists. A multidisciplinary team approach ensures comprehensive care and improves outcomes for the patient. Here are the key clinical specialists involved in the diagnosis, treatment, and management of breast cancer: ### Key Clinical Specialists 1. **Primary Care Physician (PCP)**: - The init…	Yes, when breast cancer is suspected, it is necessary to coordinate treatment with multiple clinical specialists. Breast cancer management requires a multidisciplinary team approach to ensure comprehensive and effective care. Here are the key clinical specialists involved and their roles: ### Key Clinical Specialists 1. **Primary Care Physician (PCP)**: - The first point of contact who may identi…	29	Yes, when breast cancer is suspected or diagnosed, it is often necessary to coordinate treatment with multiple clinical specialists to provide comprehensive care. This multidisciplinary approach ensures that all aspects of the disease and its treatment are addressed. Key specialists typically involved include: 1. **Oncologist**: A medical oncologist specializes in treating cancer with chemotherap…	Yes, when breast cancer is suspected, coordinating treatment with multiple clinical specialists is generally necessary to ensure comprehensive and effective care. This multidisciplinary approach allows for the integration of various expertise and perspectives to address different aspects of the disease and treatment. Key specialists typically involved include: 1. **Medical Oncologist**: Manages c…	Yes, coordinating treatment with multiple clinical specialists is essential when breast cancer is suspected. This multidisciplinary approach ensures comprehensive care and involves various specialists to address all aspects of the disease. Key specialists typically involved include: 1. **Medical Oncologist**: Oversees systemic treatments such as chemotherapy, hormone therapy, or targeted therapy.…	29	Yes, when breast cancer is suspected, it is necessary to coordinate treatment with multiple clinical specialists. Breast cancer management typically involves a multidisciplinary team approach, which includes several specialists working together to provide comprehensive and personalized care for the patient. The multidisciplinary team may include: 1. Breast surgeon: Responsible for performing surg…	Yes, when breast cancer is suspected, it is important to coordinate treatment with a multidisciplinary team of clinical specialists. This team approach ensures comprehensive and personalized care. The team typically includes: 1. Breast surgeon for surgical procedures and staging 2. Medical oncologist for systemic therapies like chemo 3. Radiation oncologist for radiation therapy 4. Pathologist to…	Yes, when breast cancer is suspected, it is necessary to coordinate treatment with a multidisciplinary team of clinical specialists. This typically includes a breast surgeon, medical oncologist, radiation oncologist, pathologist, radiologist, plastic surgeon, oncology nurses, genetic counselor, and palliative care specialists. The team works together to develop a comprehensive, personalized treat…	29	Yes, when breast cancer is suspected or diagnosed, it is typically necessary and highly beneficial to coordinate treatment with multiple clinical specialists. This multidisciplinary approach is considered best practice in breast cancer care. Key points: 1. Team approach: Breast cancer treatment often involves a team of specialists working together. 2. Common specialists involved may include: - Br…	Yes, when breast cancer is suspected, it is typically necessary to coordinate treatment with multiple clinical specialists. This multidisciplinary approach is considered best practice in breast cancer care. Key points: 1. Team approach: Breast cancer treatment often involves several specialists working together. 2. Common specialists may include: - Breast surgeon or surgical oncologist - Medical …	Yes, when breast cancer is suspected, it is typically necessary to coordinate treatment with multiple clinical specialists. This multidisciplinary approach is considered best practice in breast cancer care. Key points: 1. Team approach: Breast cancer treatment often involves several specialists working together. 2. Common specialists may include: - Breast surgeon or surgical oncologist - Medical …	29	Yes, when breast cancer is suspected, it is often necessary to coordinate treatment with multiple clinical specialists. Breast cancer treatment is complex and requires a multidisciplinary approach to ensure the best possible outcomes for the patient. Here's why multiple specialists are involved: * **Diagnosis:** Radiologists are essential for interpreting mammograms, ultrasounds, and other imagin…	Yes, when breast cancer is suspected, it is absolutely necessary to coordinate treatment with multiple clinical specialists. Breast cancer treatment is complex and requires a multidisciplinary approach to ensure the best possible outcome for the patient. Here's a breakdown of why multiple specialists are involved and their roles: * **Radiologist:** Interprets mammograms, ultrasounds, and other im…	Yes, when breast cancer is suspected, it is absolutely necessary to coordinate treatment with multiple clinical specialists. Breast cancer treatment is complex and requires a multidisciplinary approach to ensure the best possible outcome for the patient. This collaborative approach ensures that all aspects of the patient's care are considered, including their physical, emotional, and psychologica…	29	When breast cancer is suspected or diagnosed, it is indeed common and often necessary to coordinate treatment with multiple clinical specialists. This multidisciplinary approach is designed to provide comprehensive care tailored to the individual needs of the patient. The team typically includes various healthcare professionals who specialize in different aspects of breast cancer treatment and ca…	When breast cancer is suspected or diagnosed, it is common and often beneficial to involve a multidisciplinary team of healthcare professionals in the management and treatment of the patient. This approach ensures that the patient receives comprehensive care tailored to their specific needs and circumstances. Here are some of the specialists who might be involved: 1. **Primary Care Physician**: O…	When breast cancer is suspected or diagnosed, it is indeed common and often necessary to coordinate treatment with multiple clinical specialists. This multidisciplinary approach is designed to provide comprehensive care and tailor the best possible treatment plan for each individual patient. Here are some of the specialists who might be involved in the care team: 1. **General Surgeon**: Often the…	29	Yes, when breast cancer is suspected or diagnosed, it is often necessary to coordinate the treatment with multiple clinical specialists. Breast cancer is a complex disease that requires a multidisciplinary approach to treatment planning. This typically involves: Medical Oncologist: Specializes in the use of chemotherapy, hormone therapy, and targeted therapy. They are also involved in the managem…	Yes, when breast cancer is suspected or diagnosed, it is often necessary to coordinate treatment with multiple clinical specialists to ensure comprehensive and effective care. A multidisciplinary approach is typically recommended to manage breast cancer, and the following specialists may be involved in a patient's treatment team: 1. **Primary Care Physician:** The primary care physician may be th…	Yes, when breast cancer is suspected or diagnosed, it is often necessary to coordinate treatment with multiple clinical specialists to ensure comprehensive and effective care. A multidisciplinary approach is typically recommended to manage breast cancer, as it involves various aspects of treatment, including surgery, radiation therapy, chemotherapy, hormone therapy, and targeted therapy. Here are…	29	When breast cancer is suspected, it is indeed necessary to coordinate the treatment with multiple clinical specialists. This multidisciplinary approach to breast cancer care is widely recognized as the optimal way to ensure that patients receive comprehensive, evidence-based, and individualized treatment plans. Here are the key reasons why coordination with multiple clinical specialists is import…	When breast cancer is suspected, it is highly recommended to coordinate the treatment with multiple clinical specialists, particularly in a multidisciplinary approach. This collaborative effort involves specialists from various disciplines who work together to ensure comprehensive and individualized care for the patient. The reasons for this include: Comprehensive evaluation: Breast cancer is a c…	When breast cancer is suspected, it is indeed necessary to coordinate the treatment with multiple clinical specialists. This multidisciplinary approach, often referred to as a tumor board or multidisciplinary team (MDT) consultation, ensures that the patient receives comprehensive and personalized care. Here are a few reasons why coordinating treatment with multiple specialists is crucial: Expert…
30	Should newly diagnosed breast cancer patients be tested for ER and PR receptor expression and HER2 overexpression?	30	Yes, it is essential for newly diagnosed breast cancer patients to be tested for estrogen receptor (ER) and progesterone receptor (PR) expression, as well as HER2 (human epidermal growth factor receptor 2) overexpression or amplification. These tests are critical for determining the subtype of breast cancer, which directly influences treatment decisions and prognostic assessment. Here’s why these…	Yes, newly diagnosed breast cancer patients should indeed be tested for estrogen receptor (ER) and progesterone receptor (PR) expression, as well as HER2 (human epidermal growth factor receptor 2) overexpression or amplification. These tests are critical for guiding treatment decisions and determining the prognosis. ### Importance of Each Test: 1. **ER and PR Testing**: - **Purpose**: These recep…	Yes, newly diagnosed breast cancer patients should indeed be tested for estrogen receptor (ER) and progesterone receptor (PR) expression, as well as for HER2 (human epidermal growth factor receptor 2) overexpression. These tests are crucial for determining the specific type of breast cancer and guiding the treatment plan. The presence or absence of these receptors significantly influences the opt…	30	Yes, newly diagnosed breast cancer patients should be tested for estrogen receptor (ER) and progesterone receptor (PR) expression as well as HER2 (human epidermal growth factor receptor 2) overexpression. These tests are crucial for several reasons: ### Importance of ER, PR, and HER2 Testing 1. **Determining Treatment Options**: - **ER and PR Status**: Tumors that express estrogen and progesteron…	Yes, newly diagnosed breast cancer patients should be tested for estrogen receptor (ER) and progesterone receptor (PR) expression as well as HER2 (human epidermal growth factor receptor 2) overexpression. These tests are essential for the following reasons: ### Importance of ER, PR, and HER2 Testing 1. **Determining Treatment Options**: - **ER and PR Status**: Tumors that express estrogen and pro…	Yes, newly diagnosed breast cancer patients should be tested for estrogen receptor (ER) and progesterone receptor (PR) expression as well as HER2 (human epidermal growth factor receptor 2) overexpression. These tests are crucial for several reasons: ### Importance of ER, PR, and HER2 Testing 1. **Determining Treatment Options**: - **ER and PR Status**: Tumors that express estrogen and progesteron…	30	Yes, newly diagnosed breast cancer patients should be tested for ER (estrogen receptor) and PR (progesterone receptor) expression, as well as HER2 (human epidermal growth factor receptor 2) overexpression. These tests are essential for several reasons: ### **1. **ER and PR Receptor Testing:** - **Purpose:** ER and PR status helps determine whether the breast cancer is hormone receptor-positive or…	Yes, newly diagnosed breast cancer patients should be tested for ER (estrogen receptor) and PR (progesterone receptor) expression, as well as HER2 (human epidermal growth factor receptor 2) overexpression. These tests are essential for determining the appropriate treatment plan and prognosis for the patient. Here’s why: ### **1. **ER and PR Receptor Testing:** - **Purpose:** To determine if the c…	Yes, newly diagnosed breast cancer patients should be tested for ER (estrogen receptor) and PR (progesterone receptor) expression, as well as HER2 (human epidermal growth factor receptor 2) overexpression. These tests are vital for several reasons: ### **1. **ER and PR Receptor Testing:** - **Purpose:** To determine if the cancer cells express estrogen and/or progesterone receptors. - **Significa…	30	Yes, testing for estrogen receptor (ER), progesterone receptor (PR), and human epidermal growth factor receptor 2 (HER2) status is a critical part of the diagnostic workup for newly diagnosed breast cancer patients. These biomarkers provide important information about the molecular subtype of the tumor, which has significant implications for prognosis and treatment planning. ER and PR testing: De…	Yes, testing for estrogen receptor (ER), progesterone receptor (PR), and human epidermal growth factor receptor 2 (HER2) expression is a standard of care and essential part of the diagnostic workup for all patients with newly diagnosed invasive breast cancer. Determining the tumor's molecular biomarker profile provides crucial information to guide treatment decisions and offers important prognost…	Yes, testing for estrogen receptor (ER), progesterone receptor (PR), and human epidermal growth factor receptor 2 (HER2) status is a critical standard of care for all patients with newly diagnosed invasive breast cancer. Determining the molecular profile of the tumor provides essential information to guide treatment decisions and offers important prognostic insights. Key points: 1. ER/PR testing …	30	Yes, newly diagnosed breast cancer patients should be tested for ER (Estrogen Receptor) and PR (Progesterone Receptor) expression and HER2 (Human Epidermal Growth Factor Receptor 2) overexpression. Key points: 1. Standard of care: - These tests are considered standard practice for all newly diagnosed invasive breast cancers. 2. ER and PR testing: - Determines hormone receptor status - Guides deci…	Yes, newly diagnosed breast cancer patients should be tested for ER (Estrogen Receptor) and PR (Progesterone Receptor) expression and HER2 (Human Epidermal Growth Factor Receptor 2) overexpression. Key points: 1. Standard of care: - These tests are standard practice for all newly diagnosed invasive breast cancers. 2. ER and PR testing: - Determines hormone receptor status - Guides decisions on ho…	Yes, newly diagnosed breast cancer patients should be tested for ER (Estrogen Receptor) and PR (Progesterone Receptor) expression and HER2 (Human Epidermal Growth Factor Receptor 2) overexpression. Key points: 1. Standard of care: - These tests are standard for all newly diagnosed invasive breast cancers. 2. ER and PR testing: - Determines hormone receptor status - Guides decisions on hormone the…	30	Yes, absolutely. Testing newly diagnosed breast cancer patients for ER (estrogen receptor) and PR (progesterone receptor) expression, as well as HER2 (human epidermal growth factor receptor 2) overexpression, is considered standard practice and an essential part of breast cancer treatment planning. Here's why: 1. **Treatment Decisions:** * **Hormone Receptor-Positive (ER+/PR+):** These tumors are…	Yes, absolutely. Testing newly diagnosed breast cancer patients for ER (estrogen receptor) and PR (progesterone receptor) expression, as well as HER2 (human epidermal growth factor receptor 2) overexpression, is considered standard practice and an essential part of breast cancer treatment planning. **Reasons for Testing:** 1. **Personalized Treatment:** - **Hormone Receptor-Positive (ER+/PR+):** …	Yes, it is absolutely standard practice and essential for newly diagnosed breast cancer patients to be tested for ER (estrogen receptor) and PR (progesterone receptor) expression, as well as HER2 (human epidermal growth factor receptor 2) overexpression. This testing is a crucial part of breast cancer diagnosis and treatment planning. Here's why: 1. **Personalized Treatment:** * **Hormone Recepto…	30	Yes, newly diagnosed breast cancer patients should be tested for estrogen receptor (ER) and progesterone receptor (PR) expression, as well as human epidermal growth factor receptor 2 (HER2) overexpression. These tests are crucial for determining the biology of the tumor and guiding treatment decisions. Here's why these tests are important: 1. **Estrogen Receptor (ER) and Progesterone Receptor (PR…	Yes, newly diagnosed breast cancer patients should be tested for estrogen receptor (ER), progesterone receptor (PR) expression, and human epidermal growth factor receptor 2 (HER2) overexpression. These tests are critical for determining the appropriate treatment strategy and prognosis for the patient. ### Importance of Biomarker Testing 1. **Estrogen Receptor (ER) and Progesterone Receptor (PR)**…	Yes, newly diagnosed breast cancer patients should be tested for estrogen receptor (ER) and progesterone receptor (PR) expression, as well as human epidermal growth factor receptor 2 (HER2) overexpression. These tests are essential for determining the hormonal sensitivity and aggressiveness of the tumor, which in turn guides treatment decisions. ### Importance of Testing: 1. **Estrogen Receptor (…	30	Yes, newly diagnosed breast cancer patients should be tested for estrogen receptor (ER) and progesterone receptor (PR) expression and HER2 overexpression. These tests are crucial for determining the most effective treatment for the patient. - **Estrogen Receptor (ER) and Progesterone Receptor (PR)**: These receptors are found in some breast cancer cells and can influence the response to hormone t…	Yes, newly diagnosed breast cancer patients should typically be tested for estrogen receptor (ER), progesterone receptor (PR), and human epidermal growth factor receptor 2 (HER2) overexpression. These tests are part of the standard diagnostic workup for breast cancer and are used to guide treatment decisions. 1. **Estrogen Receptor (ER) and Progesterone Receptor (PR) Expression:** ER and PR tests…	Yes, newly diagnosed breast cancer patients should typically be tested for estrogen receptor (ER), progesterone receptor (PR), and human epidermal growth factor receptor 2 (HER2) overexpression. These tests are part of the standard diagnostic workup for breast cancer and are used to guide treatment decisions. Here's a brief explanation of each test and why it's important: 1. **Estrogen Receptor (…	30	Yes, newly diagnosed breast cancer patients should be tested for ER (estrogen receptor) and PR (progesterone receptor) receptor expression and HER2 (human epidermal growth factor receptor 2) overexpression. These tests are important for several reasons: Prognostic Value: ER and PR receptor expression provide prognostic information about the cancer's response to hormone-based therapies. ER-positiv…	Yes, newly diagnosed breast cancer patients should be tested for estrogen receptor (ER) and progesterone receptor (PR) expression, as well as HER2 overexpression. Testing for ER, PR, and HER2 status is an important part of breast cancer diagnosis and treatment planning. These biomarkers provide critical information about the tumor's biology and help guide treatment decisions. ER and PR receptor e…	Yes, newly diagnosed breast cancer patients should be tested for estrogen receptor (ER) and progesterone receptor (PR) expression, as well as HER2 (human epidermal growth factor receptor 2) overexpression. These tests are critical for determining the subtype of breast cancer, which can significantly impact treatment decisions and prognosis. ER and PR Receptor Expression: Breast cancers that are p…
31	Is chemotherapy recommended for women with TNBC >0.5 cm or node-positive TNBC regardless of tumor size?	31	Yes, chemotherapy is strongly recommended for women with triple-negative breast cancer (TNBC) larger than 0.5 cm or with node-positive TNBC, regardless of the primary tumor size. Here’s why chemotherapy is pivotal for managing TNBC in these scenarios: ### 1. **Aggressive Nature of TNBC:** - **Triple-Negative Phenotype:** TNBC lacks estrogen receptors, progesterone receptors, and HER2 expression, …	Yes, chemotherapy is generally recommended for women with triple-negative breast cancer (TNBC) that is greater than 0.5 cm in size or node-positive, regardless of the tumor's size. TNBC is a subtype of breast cancer that does not express estrogen receptors (ER), progesterone receptors (PR), and HER2 (human epidermal growth factor receptor 2). This lack of hormone receptors means that hormone ther…	Yes, chemotherapy is generally recommended for women with triple-negative breast cancer (TNBC) that is larger than 0.5 cm or node-positive, regardless of the tumor size. TNBC is a subtype of breast cancer that does not express the genes for estrogen receptor (ER), progesterone receptor (PR), or HER2/neu, making hormonal therapies and HER2-targeted therapies ineffective. As a result, chemotherapy …	31	Yes, chemotherapy is generally recommended for women with triple-negative breast cancer (TNBC) that is greater than 0.5 cm or for those with node-positive TNBC regardless of tumor size. Here’s why: ### Triple-Negative Breast Cancer (TNBC) - **Definition**: TNBC is a type of breast cancer that does not express estrogen receptors (ER), progesterone receptors (PR), or HER2. It tends to be more aggre…	Yes, chemotherapy is recommended for women with triple-negative breast cancer (TNBC) that is greater than 0.5 cm or for those with node-positive TNBC regardless of tumor size. Here’s why: ### Triple-Negative Breast Cancer (TNBC) - **Definition**: TNBC is a type of breast cancer that does not express estrogen receptors (ER), progesterone receptors (PR), or HER2. It tends to be more aggressive and …	Yes, chemotherapy is recommended for women with triple-negative breast cancer (TNBC) that is greater than 0.5 cm or for those with node-positive TNBC regardless of tumor size. This recommendation is based on the aggressive nature of TNBC and its higher likelihood of recurrence and metastasis compared to other breast cancer subtypes. ### Reasons for Chemotherapy Recommendation 1. **Aggressive Natu…	31	Yes, chemotherapy is generally recommended for women with triple-negative breast cancer (TNBC) that is either: 1. **Larger than 0.5 cm** or 2. **Node-positive** regardless of tumor size. ### **Reasons for Chemotherapy in TNBC:** - **Aggressive Nature:** TNBC is known for its aggressive behavior and higher likelihood of early recurrence compared to other types of breast cancer. It does not respond…	Yes, chemotherapy is typically recommended for women with triple-negative breast cancer (TNBC) in the following scenarios: 1. **Tumor Size >0.5 cm:** For TNBC tumors larger than 0.5 cm, chemotherapy is usually recommended due to the aggressive nature of TNBC and its higher risk of metastasis. 2. **Node-Positive Disease:** For TNBC that is node-positive (i.e., cancer has spread to the lymph nodes)…	Yes, chemotherapy is generally recommended for women with triple-negative breast cancer (TNBC) in the following circumstances: ### **1. Tumor Size >0.5 cm:** - **Reason:** TNBC tumors larger than 0.5 cm are often treated with chemotherapy because TNBC is an aggressive subtype of breast cancer with a higher risk of metastasis and recurrence. Chemotherapy is used to reduce the risk of systemic spre…	31	Yes, chemotherapy is generally recommended for most patients with triple-negative breast cancer (TNBC) >0.5 cm in size or with lymph node involvement, regardless of tumor size. This is because TNBC tends to be a more aggressive subtype of breast cancer with a higher risk of recurrence and poorer prognosis compared to other subtypes. Key points: 1. TNBC is defined by the lack of expression of estr…	Yes, chemotherapy is generally recommended for women with triple-negative breast cancer (TNBC) that is either >0.5 cm in size or node-positive, regardless of tumor size. This is due to the aggressive nature and poorer prognosis of TNBC compared to other breast cancer subtypes. Key considerations: 1. TNBC lacks expression of estrogen receptor (ER), progesterone receptor (PR), and human epidermal g…	Yes, chemotherapy is generally recommended for women with triple-negative breast cancer (TNBC) that is either larger than 0.5 cm or node-positive, regardless of tumor size. This recommendation is based on the aggressive nature and poorer prognosis of TNBC compared to other breast cancer subtypes. The key points are: 1. TNBC is defined by the lack of expression of the estrogen receptor (ER), proge…	31	Yes, chemotherapy is generally recommended for women with Triple-Negative Breast Cancer (TNBC) that is >0.5 cm or node-positive regardless of tumor size. Key points: 1. TNBC characteristics: - Negative for ER, PR, and HER2 - Generally more aggressive than other breast cancer subtypes 2. Tumor size >0.5 cm: - Chemotherapy typically recommended even for small tumors - Higher risk of recurrence comp…	Yes, chemotherapy is generally recommended for women with Triple-Negative Breast Cancer (TNBC) that is >0.5 cm or node-positive regardless of tumor size. Key points: 1. TNBC characteristics: - Negative for ER, PR, and HER2 - Generally more aggressive than other subtypes 2. Tumor size >0.5 cm: - Chemotherapy typically recommended even for small tumors - Higher risk of recurrence compared to hormon…	Yes, chemotherapy is generally recommended for women with Triple-Negative Breast Cancer (TNBC) that is >0.5 cm or node-positive regardless of tumor size. Key points: 1. TNBC characteristics: - Negative for ER, PR, and HER2 - Generally more aggressive than other subtypes 2. Tumor size >0.5 cm: - Chemotherapy typically recommended even for small tumors - Higher risk of recurrence compared to hormon…	31	Yes, chemotherapy is generally recommended for women with triple-negative breast cancer (TNBC) that is: * **Larger than 0.5 cm:** Even if the tumor has not spread to the lymph nodes, chemotherapy is often recommended for tumors larger than 0.5 cm due to the aggressive nature of TNBC. * **Node-positive:** If the cancer has spread to the lymph nodes, regardless of tumor size, chemotherapy is usuall…	Yes, chemotherapy is generally recommended for women with triple-negative breast cancer (TNBC) that is: * **Larger than 0.5 cm:** Even if the tumor has not spread to the lymph nodes, chemotherapy is often recommended for tumors larger than 0.5 cm due to the aggressive nature of TNBC and its higher risk of recurrence. * **Node-positive:** If the cancer has spread to the lymph nodes, regardless of …	Yes, chemotherapy is generally recommended for women with triple-negative breast cancer (TNBC) that is: * **Larger than 0.5 cm:** Even if the tumor has not spread to the lymph nodes, chemotherapy is often recommended for tumors larger than 0.5 cm due to the aggressive nature of TNBC and its higher risk of recurrence. * **Node-positive:** If the cancer has spread to the lymph nodes, regardless of …	31	Triple-negative breast cancer (TNBC) is a subtype of breast cancer that lacks expression of estrogen receptors (ER), progesterone receptors (PR), and does not overexpress human epidermal growth factor receptor 2 (HER2). Because TNBC does not respond to hormonal therapies or HER2-targeted treatments, chemotherapy is often a cornerstone of its management. For TNBC, chemotherapy recommendations gene…	Triple-negative breast cancer (TNBC) is a subtype of breast cancer that lacks expression of estrogen receptors (ER), progesterone receptors (PR), and does not overexpress the HER2 protein. Because TNBC does not respond to hormonal therapies (like tamoxifen or aromatase inhibitors) or HER2-targeted therapies (like trastuzumab), chemotherapy is often recommended as a primary systemic treatment opti…	For women diagnosed with Triple-Negative Breast Cancer (TNBC), chemotherapy is often recommended as part of the treatment regimen, especially for tumors larger than 0.5 cm or for node-positive disease, regardless of tumor size. TNBC is characterized by the absence of estrogen receptors (ER), progesterone receptors (PR), and human epidermal growth factor receptor 2 (HER2) overexpression, making it…	31	Yes, chemotherapy is generally recommended for women with triple-negative breast cancer (TNBC) that is greater than 0.5 cm in size or node-positive, regardless of tumor size. TNBC is a type of breast cancer that lacks the three most common types of receptors that fuel the growth of many breast cancers: estrogen receptors (ER), progesterone receptors (PR), and human epidermal growth factor recepto…	The decision to recommend chemotherapy for women with triple-negative breast cancer (TNBC) depends on several factors, including tumor size, nodal status, and other risk factors. The recommendations may vary slightly based on different guidelines and clinical practice, but generally, chemotherapy is considered for women with TNBC regardless of tumor size if the cancer is node-positive. Triple-neg…	The treatment of triple-negative breast cancer (TNBC) can be complex and depends on various factors, including the tumor size, lymph node involvement, and the presence of other high-risk features. While chemotherapy is a standard component of treatment for TNBC, the specific recommendations can vary. For women with TNBC, chemotherapy is generally recommended for patients with: 1. Tumor size great…	31	For women with triple-negative breast cancer (TNBC) >0.5 cm or node-positive TNBC regardless of tumor size, the recommendation regarding chemotherapy is complex and depends on various factors. However, based on current evidence and guidelines, chemotherapy is generally recommended in most cases due to the aggressive nature of TNBC and its lack of targeted therapeutic options. General Recommendati…	Chemotherapy is generally recommended for women with triple-negative breast cancer (TNBC) that is greater than 0.5 cm in size or for node-positive TNBC, regardless of tumor size. TNBC is a highly aggressive subtype of breast cancer that lacks expression of estrogen receptor (ER), progesterone receptor (PR), and HER2. Due to its aggressive nature, chemotherapy plays a crucial role in the treatment…	For women with triple-negative breast cancer (TNBC) that is greater than 0.5 cm or node-positive TNBC regardless of tumor size, chemotherapy is generally recommended. However, the decision to administer chemotherapy should be individualized based on several factors, including but not limited to: Tumor Size: For TNBC tumors larger than 0.5 cm, chemotherapy is often considered to reduce the risk of…
32	Should bone scans or sodium fluoride PET/CT be performed in breast cancer patients presenting with bone pain or elevated alkaline phosphatase?	32	Yes, in breast cancer patients presenting with bone pain or elevated alkaline phosphatase levels, imaging studies such as bone scans or sodium fluoride PET/CT scans should be considered. These symptoms and laboratory findings can indicate possible bone metastases, which are common in advanced breast cancer. Here’s why and when these imaging studies are useful: ### 1. **Bone Scans:** - **Purpose:*…	Yes, in breast cancer patients presenting with bone pain or elevated alkaline phosphatase levels, performing bone scans or sodium fluoride PET/CT scans can be very beneficial for evaluating potential bone metastases. These imaging techniques are sensitive for detecting changes in bone metabolism and integrity, which are indicative of metastatic activity. ### When to Use These Imaging Modalities: …	Yes, bone scans or sodium fluoride PET/CT scans are often recommended for breast cancer patients presenting with bone pain or elevated alkaline phosphatase. These symptoms and laboratory findings can indicate bone metastasis, which is a common complication of advanced breast cancer. Imaging studies like these are crucial for accurately diagnosing and staging bone involvement, which directly impac…	32	Yes, bone scans or sodium fluoride PET/CT should be performed in breast cancer patients presenting with bone pain or elevated alkaline phosphatase. These imaging modalities are crucial for detecting bone metastases, which are a common site of metastasis in breast cancer. ### Reasons for Imaging 1. **Bone Pain**: - **Symptom of Metastasis**: Bone pain in breast cancer patients can be a sign of bon…	Yes, bone scans or sodium fluoride PET/CT should be performed in breast cancer patients presenting with bone pain or elevated alkaline phosphatase. These imaging studies are important for detecting bone metastases, which are a common site of metastasis in breast cancer. ### Reasons for Imaging 1. **Bone Pain**: - Bone pain can be a symptom of bone metastases in breast cancer patients. Imaging is …	Yes, bone scans or sodium fluoride PET/CT should be performed in breast cancer patients presenting with bone pain or elevated alkaline phosphatase. These imaging modalities are essential for detecting bone metastases, which are common in breast cancer and can significantly impact patient management and prognosis. ### Reasons for Imaging 1. **Bone Pain**: - Bone pain can be an indicator of bone me…	32	Yes, bone scans or sodium fluoride PET/CT may be performed in breast cancer patients presenting with bone pain or elevated alkaline phosphatase levels. Here’s why and when these imaging studies are used: ### **1. **Bone Scans:** - **Purpose:** Bone scans, using a radiotracer such as technetium-99m, can detect areas of increased bone metabolism, which can indicate the presence of metastatic diseas…	Yes, bone scans or sodium fluoride PET/CT are often performed in breast cancer patients presenting with bone pain or elevated alkaline phosphatase levels. Here’s why: ### **1. Bone Scans:** - **Purpose:** Bone scans are useful for detecting areas of abnormal bone metabolism, which can be indicative of metastatic disease. - **Indication:** In patients with breast cancer, bone scans are typically u…	Yes, bone scans or sodium fluoride PET/CT can be appropriate imaging studies for breast cancer patients presenting with bone pain or elevated alkaline phosphatase levels. Here’s a detailed overview: ### **1. **Bone Scans:** - **Purpose:** Bone scans are used to detect areas of increased bone metabolism, which can indicate metastatic bone disease. This is done using a radiotracer that is absorbed …	32	Yes, bone scans or sodium fluoride PET/CT should be considered for breast cancer patients presenting with bone pain or elevated alkaline phosphatase (ALP), as these symptoms may indicate the presence of bone metastases. Key points: 1. Bone metastases are common in advanced breast cancer, occurring in up to 70% of patients with metastatic disease. The presence of bone metastases can significantly …	Yes, breast cancer patients presenting with bone pain or elevated alkaline phosphatase (ALP) should undergo imaging studies like bone scans or sodium fluoride PET/CT to evaluate for potential bone metastases. Key considerations: 1. Bone metastases are common in advanced breast cancer, occurring in up to 70% of patients with metastatic disease. They significantly impact prognosis and treatment. 2.…	Yes, breast cancer patients presenting with bone pain or elevated alkaline phosphatase (ALP) should be evaluated for potential bone metastases using imaging studies such as bone scans or sodium fluoride PET/CT. Key points: 1. Bone metastases are common in advanced breast cancer, occurring in up to 70% of patients with metastatic disease. Their presence significantly impacts prognosis and treatmen…	32	Yes, bone scans or sodium fluoride PET/CT should be performed in breast cancer patients presenting with bone pain or elevated alkaline phosphatase. Key points: 1. Indications: - Bone pain: Common symptom of bone metastases - Elevated alkaline phosphatase: Can indicate bone metastases 2. Imaging options: - Bone scan (scintigraphy): Traditional method - Sodium fluoride PET/CT: More sensitive and sp…	Yes, bone scans or sodium fluoride PET/CT should be performed in breast cancer patients presenting with bone pain or elevated alkaline phosphatase. Key points: 1. Indications: - Bone pain: Common symptom of bone metastases - Elevated alkaline phosphatase: Can indicate bone metastases 2. Imaging options: - Bone scan (scintigraphy): Traditional method - Sodium fluoride PET/CT: More sensitive and sp…	Yes, bone scans or sodium fluoride PET/CT should be performed in breast cancer patients presenting with bone pain or elevated alkaline phosphatase. Key points: 1. Indications: - Bone pain: Common symptom of bone metastases - Elevated alkaline phosphatase: Can indicate bone metastases 2. Imaging options: - Bone scan (scintigraphy): Traditional method - Sodium fluoride PET/CT: More sensitive and sp…	32	In breast cancer patients presenting with bone pain or elevated alkaline phosphatase, sodium fluoride PET/CT is generally preferred over bone scans for several reasons: 1. **Higher Sensitivity and Specificity:** Sodium fluoride PET/CT has demonstrated superior sensitivity and specificity compared to traditional bone scans in detecting bone metastases. This means it is better at both detecting act…	In breast cancer patients presenting with bone pain or elevated alkaline phosphatase, sodium fluoride PET/CT is generally the preferred imaging modality over bone scans. **Reasons for Preferring Sodium Fluoride PET/CT:** * **Higher Sensitivity and Specificity:** Sodium fluoride PET/CT is more sensitive and specific than bone scans in detecting bone metastases. It can identify smaller lesions and …	In breast cancer patients presenting with bone pain or elevated alkaline phosphatase, **sodium fluoride PET/CT** is generally the preferred imaging modality over bone scans. Here's why: * **Superior Sensitivity and Specificity:** Sodium fluoride PET/CT is significantly more sensitive and specific than bone scans in detecting bone metastases. It can identify smaller and more subtle lesions, leadin…	32	When breast cancer patients present with bone pain or elevated alkaline phosphatase (ALP), it is reasonable to consider imaging studies to evaluate for possible bone metastases. Both bone scans and sodium fluoride (NaF) PET/CT can be used for this purpose, although the choice of imaging modality depends on several factors, including the availability of the technology, the specific clinical scenar…	Bone pain and elevated alkaline phosphatase levels can be indicative of bone metastases in breast cancer patients. Both bone scans (also known as skeletal scintigraphy) and sodium fluoride (NaF) PET/CT are imaging modalities used to evaluate the skeleton for metastatic disease. The choice between these imaging techniques depends on several factors, including the availability of technology, the sp…	In breast cancer patients presenting with bone pain or elevated alkaline phosphatase (ALP), bone scans and sodium fluoride PET/CT are both imaging modalities that can be used to investigate potential bone metastases. The choice between these imaging techniques depends on several factors, including the availability of technology, the clinical scenario, and the specific needs of the patient. ### Bo…	32	In breast cancer patients presenting with bone pain or elevated alkaline phosphatase, bone scans are generally recommended as the initial diagnostic test to evaluate for bone metastasis. Bone scans use a radioactive substance to create images of the bones, highlighting areas of increased activity that could indicate the presence of cancer cells. Sodium fluoride PET/CT (Positron Emission Tomograph…	In breast cancer patients presenting with bone pain or elevated alkaline phosphatase, imaging studies are often recommended to assess for bone metastasis. The choice between bone scans and sodium fluoride PET/CT can depend on several factors, including the clinical context, availability of the imaging modalities, and the specific needs of the patient. Bone scans are a commonly used imaging tool f…	Bone scans or sodium fluoride positron emission tomography/computed tomography (PET/CT) may be considered in breast cancer patients presenting with bone pain or elevated alkaline phosphatase levels, especially when there is concern for bone metastasis. However, the choice between these imaging modalities and the indication for their use can vary based on several factors, including the patient's c…	32	In breast cancer patients presenting with bone pain or elevated alkaline phosphatase, both bone scans and sodium fluoride PET/CT (18F-NaF PET/CT) have their respective roles and advantages, and the choice between them may depend on several factors. Bone Scans Advantages: Bone scans, typically using 99mTc-MDP, have been widely used for many years in detecting bone metastases in cancer patients. Th…	In breast cancer patients presenting with bone pain or elevated alkaline phosphatase, both bone scans and sodium fluoride PET/CT (18F-NaF PET/CT) have their respective roles and indications. The choice between the two modalities depends on several factors, including the patient's clinical presentation, the specific questions being asked, and the available resources. Bone Scans Indications and Use…	In breast cancer patients presenting with bone pain or elevated alkaline phosphatase, both bone scans and sodium fluoride PET/CT (18F-NaF PET/CT) can be considered as diagnostic tools to evaluate for bone metastases. The choice between these two modalities often depends on several factors, including availability, patient-specific characteristics, and the specific clinical scenario. Bone Scans Adv…
33	Should chest CT be performed in breast cancer patients presenting with cough or hemoptysis?	33	Yes, a chest CT (computed tomography) scan should be considered for breast cancer patients presenting with symptoms such as cough or hemoptysis (coughing up blood). These symptoms can be concerning, particularly in the context of a cancer diagnosis, as they might indicate possible complications or progression of the disease, such as lung metastases or other lung conditions. Here are the key reaso…	Yes, in breast cancer patients presenting with symptoms such as cough or hemoptysis, a chest CT (computed tomography) scan should be considered. These symptoms can potentially indicate lung involvement, either from metastases or from other causes, such as infections or pulmonary embolism. A chest CT scan can provide detailed images of the lungs and other thoracic structures, helping to identify t…	Yes, a chest CT (computed tomography) scan is recommended for breast cancer patients presenting with symptoms such as cough or hemoptysis (coughing up blood). These symptoms can indicate possible complications or progression of the disease, such as lung metastases, lymphangitic spread, or even secondary conditions like pneumonia or pulmonary embolism, all of which are critical to identify and man…	33	Yes, a chest CT should be performed in breast cancer patients presenting with cough or hemoptysis. These symptoms could indicate the presence of pulmonary metastases or other thoracic complications, which are important to identify for appropriate treatment and management. ### Reasons for Chest CT in Breast Cancer Patients with Cough or Hemoptysis 1. **Detection of Pulmonary Metastases**: - **Coug…	Yes, a chest CT should be performed in breast cancer patients presenting with cough or hemoptysis. These symptoms can indicate the presence of pulmonary metastases or other thoracic complications, which need to be identified and managed appropriately. ### Reasons for Performing Chest CT 1. **Detection of Pulmonary Metastases**: - **Cough**: A persistent cough can be a symptom of lung metastases, …	Yes, a chest CT should be performed in breast cancer patients presenting with cough or hemoptysis. These symptoms can be indicative of pulmonary metastases or other thoracic complications, and chest CT is a valuable diagnostic tool for assessing these conditions. ### Reasons for Performing Chest CT 1. **Detection of Pulmonary Metastases**: - **Cough**: A persistent cough can be a symptom of lung …	33	Yes, chest CT should be performed in breast cancer patients presenting with cough or hemoptysis. Here’s why: ### **1. **Purpose of Chest CT:** - **Evaluation of Symptoms:** Cough and hemoptysis (coughing up blood) are symptoms that can be associated with various conditions, including metastases to the lungs, infections, or other pulmonary issues. - **Detection of Metastases:** Breast cancer commo…	Yes, chest CT should be performed in breast cancer patients presenting with cough or hemoptysis. Here’s why: ### **1. **Purpose of Chest CT:** - **Evaluation of Symptoms:** Cough and hemoptysis can be indicative of several conditions, including metastatic disease, infections, or other lung abnormalities. - **Detection of Metastases:** Breast cancer can metastasize to the lungs. A chest CT is esse…	Yes, chest CT should be performed in breast cancer patients who present with cough or hemoptysis. Here’s why: ### **1. **Evaluation of Symptoms:** - **Cough and Hemoptysis:** These symptoms can indicate various conditions, including metastatic disease, infections, or other pulmonary issues. For breast cancer patients, these symptoms are particularly concerning for potential lung metastases or oth…	33	Yes, chest CT should be performed in breast cancer patients presenting with cough or hemoptysis, as these symptoms may indicate the presence of lung metastases or other pulmonary complications. Key points: 1. Lung metastases are common in advanced breast cancer, occurring in up to 30% of patients with metastatic disease. The presence of lung metastases can significantly impact prognosis and treat…	Yes, chest CT should be performed in breast cancer patients presenting with cough or hemoptysis, as these symptoms may indicate the presence of lung metastases or other pulmonary complications. Key considerations: 1. Lung metastases are common in advanced breast cancer, occurring in up to 30% of patients with metastatic disease. They significantly impact prognosis and treatment decisions. 2. Pers…	Yes, chest CT should be performed in breast cancer patients presenting with cough or hemoptysis, as these symptoms may indicate the presence of lung metastases or other pulmonary complications. Key points: 1. Lung metastases are common in advanced breast cancer, occurring in up to 30% of patients with metastatic disease. Their presence significantly impacts prognosis and treatment decisions. 2. P…	33	Yes, chest CT should be performed in breast cancer patients presenting with cough or hemoptysis. Key points: 1. Indications: - Cough: Persistent cough may indicate lung metastases - Hemoptysis: Coughing up blood is a concerning symptom 2. Imaging choice: - CT is preferred over chest X-ray due to higher sensitivity 3. Purpose: - Detect lung metastases - Evaluate for other pulmonary complications 4…	Yes, chest CT should be performed in breast cancer patients presenting with cough or hemoptysis. Key points: 1. Indications: - Cough: Persistent cough may indicate lung metastases - Hemoptysis: Coughing up blood is a concerning symptom 2. Imaging choice: - CT is preferred over chest X-ray due to higher sensitivity 3. Purpose: - Detect lung metastases - Evaluate for other pulmonary complications 4…	Yes, chest CT should be performed in breast cancer patients presenting with cough or hemoptysis. Key points: 1. Indications: - Cough: Persistent cough may indicate lung metastases - Hemoptysis: Coughing up blood is a concerning symptom 2. Imaging choice: - CT is preferred over chest X-ray due to higher sensitivity 3. Purpose: - Detect lung metastases - Evaluate for other pulmonary complications 4…	33	Yes, a chest CT (computed tomography) scan should be considered in breast cancer patients presenting with cough or hemoptysis (coughing up blood). These symptoms could be indicative of several conditions, including: 1. **Lung Metastases:** Breast cancer can spread to the lungs, and cough or hemoptysis are common symptoms of lung metastases. A chest CT scan is the most sensitive imaging modality f…	Yes, chest CT (computed tomography) is often recommended in breast cancer patients presenting with cough or hemoptysis (coughing up blood). This is because these symptoms could indicate several potential complications related to breast cancer or its treatment: 1. **Lung Metastases:** Breast cancer can spread to the lungs, and cough or hemoptysis are common symptoms of lung metastases. Chest CT is…	Yes, a chest CT (computed tomography) scan should be considered in breast cancer patients presenting with cough or hemoptysis (coughing up blood). These symptoms could be indicative of several conditions, including: 1. **Lung Metastases:** Breast cancer can spread to the lungs, and cough or hemoptysis are common symptoms of lung metastases. A chest CT scan is the most sensitive imaging modality f…	33	When breast cancer patients present with symptoms such as cough or hemoptysis (coughing up blood), performing a chest CT (computed tomography) scan is often indicated to evaluate for possible metastatic disease or other pulmonary complications. These symptoms can be suggestive of lung metastases, which are common in breast cancer, or other respiratory issues that may require prompt intervention. …	Chest CT (computed tomography) is a valuable imaging modality for evaluating the lungs and thoracic structures. In breast cancer patients presenting with symptoms such as cough or hemoptysis (coughing up blood), a chest CT can be an important diagnostic tool to investigate the cause of these symptoms and to rule out metastatic disease. ### Indications for Chest CT in Breast Cancer Patients When b…	In breast cancer patients presenting with symptoms such as cough or hemoptysis (coughing up blood), a chest CT (computed tomography) scan is often indicated to evaluate for possible metastatic disease or other pulmonary issues that could be contributing to these symptoms. Here are the considerations and rationale for performing a chest CT in this context: ### Rationale for Chest CT: 1. **Detectio…	33	Yes, chest CT (Computed Tomography) is often recommended in breast cancer patients presenting with cough or hemoptysis (coughing up blood) to evaluate for possible metastasis to the lungs. These symptoms can be indicative of lung involvement in breast cancer, and chest CT provides detailed images of the lungs and surrounding structures. The 2023 American Society of Clinical Oncology (ASCO) guidel…	In breast cancer patients presenting with cough or hemoptysis (coughing up blood), chest CT imaging is often recommended to assess for potential complications or metastasis to the lung. Breast cancer can metastasize to the lung, and these symptoms can be indicative of such metastasis or other lung-related issues. The American Society of Clinical Oncology (ASCO) and other major oncology societies …	Yes, a chest computed tomography (CT) scan may be performed in breast cancer patients presenting with cough or hemoptysis (coughing up blood) to evaluate for potential lung metastases or other pulmonary complications. Breast cancer can metastasize to the lungs, and these symptoms can be indicative of such spread. The indications for a chest CT in this context include: 1. **Cough:** Persistent or …	33	In breast cancer patients presenting with cough or hemoptysis, a chest CT (computed tomography) scan should be strongly considered as part of the diagnostic workup. Cough and hemoptysis are symptoms that can indicate a variety of underlying conditions, including but not limited to pulmonary infections, lung cancer, and in the context of breast cancer, the possibility of metastatic disease to the …	In breast cancer patients presenting with cough or hemoptysis, a chest CT (computed tomography) scan should be strongly considered, especially if there is a suspicion of lung involvement or an alternative respiratory etiology for the symptoms. Reasons for Performing Chest CT: High Resolution Imaging: Chest CT provides high-resolution images of the lungs, airways, mediastinum, and chest wall, allo…	In breast cancer patients presenting with cough or hemoptysis, a chest CT (computed tomography) scan should be considered as a diagnostic tool to evaluate for potential lung involvement or other pulmonary causes of these symptoms. Reasons to Perform Chest CT: High Resolution Imaging: Chest CT provides high-resolution images of the lungs, airways, mediastinum, and chest wall, which can help identi…
34	Should CBC, comprehensive metabolic panel, liver function tests, and alkaline phosphatase be considered prior to preoperative or systemic treatment in breast cancer patients?	34	Yes, conducting a complete blood count (CBC), comprehensive metabolic panel, liver function tests, and alkaline phosphatase tests prior to preoperative or systemic treatment in breast cancer patients is highly advisable. These tests are essential for several reasons: ### 1. **Complete Blood Count (CBC):** - **Purpose:** The CBC provides crucial information about the patient’s general health and h…	Yes, conducting a complete blood count (CBC), comprehensive metabolic panel, liver function tests, and measuring alkaline phosphatase levels should be considered as part of the preoperative or systemic treatment workup in breast cancer patients. These tests provide essential information about the patient’s overall health, organ function, and can help identify any potential issues that might influ…	Yes, before initiating preoperative or systemic treatment in breast cancer patients, conducting a complete blood count (CBC), comprehensive metabolic panel (CMP), liver function tests (LFTs), and alkaline phosphatase is generally recommended. These tests provide essential information that can influence treatment decisions: 1. **Complete Blood Count (CBC)**: This test assesses the levels of red ce…	34	Yes, performing a Complete Blood Count (CBC), comprehensive metabolic panel, liver function tests (LFTs), and alkaline phosphatase tests is essential before initiating preoperative or systemic treatment in breast cancer patients. These tests provide crucial information about the patient's overall health, organ function, and potential metastases, helping to guide treatment planning and monitor for…	Yes, a Complete Blood Count (CBC), comprehensive metabolic panel, liver function tests (LFTs), and alkaline phosphatase tests should be considered prior to preoperative or systemic treatment in breast cancer patients. These tests provide essential information about the patient's overall health, organ function, and potential metastatic involvement, which are crucial for planning and managing treat…	Yes, a Complete Blood Count (CBC), comprehensive metabolic panel (CMP), liver function tests (LFTs), and alkaline phosphatase should be considered prior to preoperative or systemic treatment in breast cancer patients. These tests are crucial for evaluating the patient's overall health and organ function, which can significantly influence treatment planning and outcomes. Here’s why these tests are…	34	Yes, performing a complete blood count (CBC), comprehensive metabolic panel (CMP), liver function tests (LFTs), and measuring alkaline phosphatase levels should be considered prior to preoperative or systemic treatment in breast cancer patients. Here’s why these tests are important: ### **1. **Complete Blood Count (CBC):** - **Purpose:** The CBC evaluates overall blood health, including red blood…	Yes, CBC, comprehensive metabolic panel (CMP), liver function tests (LFTs), and alkaline phosphatase levels should be considered prior to preoperative or systemic treatment in breast cancer patients. Here’s why these tests are important: ### **1. **Complete Blood Count (CBC):** - **Purpose:** Evaluates overall blood health, including red blood cells, white blood cells, and platelets. - **Importan…	Yes, CBC, comprehensive metabolic panel (CMP), liver function tests (LFTs), and alkaline phosphatase levels should be considered prior to preoperative or systemic treatment in breast cancer patients. Here's why these tests are crucial: ### **1. **Complete Blood Count (CBC):** - **Purpose:** Evaluates overall blood health, including red blood cell count, white blood cell count, and platelet levels…	34	Yes, obtaining a complete blood count (CBC), comprehensive metabolic panel (CMP), liver function tests (LFTs), and alkaline phosphatase (ALP) should be considered as part of the baseline evaluation prior to preoperative or systemic treatment in breast cancer patients. Key points: 1. These blood tests provide important information about a patient's overall health status and organ function, which c…	Yes, obtaining a complete blood count (CBC), comprehensive metabolic panel (CMP), liver function tests (LFTs), and alkaline phosphatase (ALP) should be considered as part of the baseline evaluation prior to preoperative or systemic treatment in breast cancer patients. Key considerations: 1. These blood tests provide important information about a patient's overall health status and organ function,…	Yes, obtaining a complete blood count (CBC), comprehensive metabolic panel (CMP), liver function tests (LFTs), and alkaline phosphatase (ALP) should be considered as part of the baseline evaluation prior to preoperative or systemic treatment in breast cancer patients. Key points: 1. These blood tests provide important information about a patient's overall health status and organ function, which c…	34	Yes, CBC (Complete Blood Count), comprehensive metabolic panel, liver function tests, and alkaline phosphatase should be considered prior to preoperative or systemic treatment in breast cancer patients. Key points: 1. CBC: - Assesses overall health and ability to tolerate treatment - Screens for anemia, infection, or bone marrow involvement 2. Comprehensive metabolic panel: - Evaluates kidney and…	Yes, CBC (Complete Blood Count), comprehensive metabolic panel, liver function tests, and alkaline phosphatase should be considered prior to preoperative or systemic treatment in breast cancer patients. Key points: 1. CBC: - Assesses overall health and ability to tolerate treatment - Screens for anemia, infection, or bone marrow involvement 2. Comprehensive metabolic panel: - Evaluates kidney and…	Yes, CBC (Complete Blood Count), comprehensive metabolic panel, liver function tests, and alkaline phosphatase should be considered prior to preoperative or systemic treatment in breast cancer patients. Key points: 1. CBC: - Assesses overall health and ability to tolerate treatment - Screens for anemia, infection, or bone marrow involvement 2. Comprehensive metabolic panel: - Evaluates kidney and…	34	Yes, it is generally recommended to perform a complete blood count (CBC), comprehensive metabolic panel (CMP), liver function tests (LFTs), and assess alkaline phosphatase (ALP) levels prior to preoperative or systemic treatment in breast cancer patients. Here's why: * **Baseline Assessment:** These tests provide a baseline assessment of the patient's overall health and organ function. This infor…	Yes, a complete blood count (CBC), comprehensive metabolic panel (CMP), liver function tests (LFTs), and alkaline phosphatase (ALP) should be considered prior to preoperative or systemic treatment in breast cancer patients. These tests provide valuable information about the patient's overall health and organ function, which can help guide treatment decisions and monitor for potential complication…	Yes, it is generally recommended to perform the following tests prior to preoperative or systemic treatment in breast cancer patients: * **Complete Blood Count (CBC):** This test evaluates the number and types of blood cells, including red blood cells, white blood cells, and platelets. It helps to identify anemia, infection, or bleeding disorders that could affect surgery or treatment. * **Compre…	34	Yes, a complete blood count (CBC), comprehensive metabolic panel (CMP), liver function tests (LFTs), and alkaline phosphatase (ALP) are commonly included in the preoperative and pre-treatment assessments for breast cancer patients. These tests are crucial for evaluating the patient's overall health, assessing organ function, and ensuring safety before undergoing surgery or initiating systemic tre…	Yes, a complete blood count (CBC), comprehensive metabolic panel (CMP), liver function tests (LFTs), and alkaline phosphatase (ALP) are typically considered essential parts of the preoperative and pre-treatment evaluations for breast cancer patients. These tests provide important baseline information about the patient's overall health and organ function, which is crucial for planning and monitori…	Yes, a complete blood count (CBC), comprehensive metabolic panel (CMP), liver function tests (LFTs), and alkaline phosphatase (ALP) are typically considered essential components of the preoperative and pre-treatment workup for breast cancer patients. These tests provide important baseline information about the patient's overall health and organ function, which is crucial for planning both surgica…	34	Yes, CBC (Complete Blood Count), comprehensive metabolic panel, liver function tests, and alkaline phosphatase are important tests that should be considered prior to preoperative or systemic treatment in breast cancer patients. These tests help in assessing the patient's general health status and can provide valuable information about their ability to tolerate the planned treatment. - **CBC**: Th…	Yes, CBC (complete blood count), comprehensive metabolic panel, liver function tests, and alkaline phosphatase are commonly considered prior to preoperative or systemic treatment in breast cancer patients. These tests are part of the routine workup to ensure the patient's health is stable and to identify any potential issues that may affect the choice of treatment or the patient's ability to tole…	Yes, complete blood count (CBC), comprehensive metabolic panel (CMP), liver function tests (LFTs), and alkaline phosphatase are important laboratory tests that should be considered prior to preoperative or systemic treatment in breast cancer patients. These tests provide valuable information about the patient's overall health status and help identify potential complications or contraindications t…	34	Yes, a complete blood count (CBC), comprehensive metabolic panel, liver function tests, and alkaline phosphatase levels should be considered prior to preoperative or systemic treatment in breast cancer patients. Complete Blood Count (CBC): A CBC provides information on the patient's overall hematological status, including red blood cell count, hemoglobin level, white blood cell count, and platele…	Yes, a complete blood count (CBC), comprehensive metabolic panel, liver function tests (LFTs), and alkaline phosphatase (ALP) should be considered prior to preoperative or systemic treatment in breast cancer patients. These tests provide important information about the patient's overall health status and help identify potential risks or complications associated with the treatment. Reasons for Per…	Yes, a complete blood count (CBC), comprehensive metabolic panel, liver function tests, and alkaline phosphatase should be considered prior to preoperative or systemic treatment in breast cancer patients. These tests provide valuable information about the patient's overall health status and help ensure that they are fit for the planned treatment. Reasons for Preoperative or Pre-Treatment Testing:…
35	Should suspicious or clinically positive axillary lymph nodes be biopsied before preoperative systemic therapy in breast cancer patients?	35	Yes, biopsying suspicious or clinically positive axillary lymph nodes before initiating preoperative systemic therapy in breast cancer patients is recommended for several important reasons: ### 1. **Accurate Staging:** - **Initial Assessment:** Biopsy of axillary lymph nodes can confirm whether breast cancer has spread to these nodes, which is a critical factor in staging the disease. Staging hel…	Yes, suspicious or clinically positive axillary lymph nodes should be biopsied before initiating preoperative systemic therapy in breast cancer patients. This step is crucial for accurate staging, treatment planning, and prognostic assessment. ### Reasons for Biopsying Axillary Lymph Nodes: 1. **Accurate Staging**: The status of axillary lymph nodes is a key factor in determining the stage of bre…	Yes, suspicious or clinically positive axillary lymph nodes should typically be biopsied before initiating preoperative systemic therapy in breast cancer patients. This approach is crucial for several reasons, primarily to confirm the presence or absence of metastatic cancer in the lymph nodes, which significantly impacts staging, prognosis, and the overall treatment plan. ### Reasons for Biopsyi…	35	Yes, suspicious or clinically positive axillary lymph nodes should be biopsied before preoperative systemic therapy in breast cancer patients. Here’s why: ### Importance of Biopsy Before Preoperative Systemic Therapy 1. **Accurate Staging**: - **Purpose**: Biopsy of suspicious axillary lymph nodes provides histopathological confirmation of cancer involvement. - **Significance**: Accurate staging …	Yes, suspicious or clinically positive axillary lymph nodes should be biopsied before preoperative systemic therapy in breast cancer patients. Here’s why: ### Importance of Biopsy Before Preoperative Systemic Therapy 1. **Accurate Staging**: - **Purpose**: Biopsy of suspicious axillary lymph nodes provides histopathological confirmation of cancer involvement. - **Significance**: Accurate staging …	Yes, suspicious or clinically positive axillary lymph nodes should be biopsied before preoperative systemic therapy in breast cancer patients. Here are the key reasons why: ### Importance of Biopsy Before Preoperative Systemic Therapy 1. **Accurate Staging**: - **Purpose**: Biopsy of suspicious axillary lymph nodes provides histopathological confirmation of cancer involvement. - **Significance**:…	35	Yes, suspicious or clinically positive axillary lymph nodes should generally be biopsied before preoperative systemic therapy in breast cancer patients. Here’s why: ### **1. **Accurate Staging:** - **Purpose:** Biopsy of suspicious axillary lymph nodes provides crucial information about the extent of cancer involvement and helps in accurate staging of the disease. - **Importance:** Accurate stagi…	Yes, suspicious or clinically positive axillary lymph nodes should generally be biopsied before preoperative systemic therapy in breast cancer patients. Here’s why: ### **1. Accurate Staging and Diagnosis:** - **Purpose:** Biopsy of suspicious axillary lymph nodes provides essential information about cancer spread beyond the breast. It helps determine the stage of the disease. - **Importance:** A…	Yes, suspicious or clinically positive axillary lymph nodes should generally be biopsied before starting preoperative systemic therapy in breast cancer patients. Here’s why: ### **1. Accurate Staging and Diagnosis:** - **Purpose:** A biopsy of suspicious axillary lymph nodes confirms whether the cancer has spread to these nodes and provides critical information about the extent of disease. - **Im…	35	Yes, suspicious or clinically positive axillary lymph nodes should be biopsied before preoperative systemic therapy (also known as neoadjuvant therapy) in breast cancer patients. Key points: 1. Assessing the axillary lymph node status is a critical component of breast cancer staging, as it provides important prognostic information and guides treatment decisions. 2. Clinically suspicious lymph nod…	Yes, suspicious or clinically positive axillary lymph nodes should be biopsied before preoperative systemic therapy (also known as neoadjuvant therapy) in breast cancer patients. Key considerations: 1. Assessing the axillary lymph node status is critical for breast cancer staging, as it provides important prognostic information and guides treatment decisions. 2. Clinically suspicious lymph nodes …	Yes, suspicious or clinically positive axillary lymph nodes should be biopsied before preoperative systemic therapy (also known as neoadjuvant therapy) in breast cancer patients. Key points: 1. Assessing axillary lymph node status is critical for breast cancer staging, as it provides important prognostic information and guides treatment decisions. 2. Clinically suspicious lymph nodes may be ident…	35	Yes, suspicious or clinically positive axillary lymph nodes should be biopsied before preoperative systemic therapy in breast cancer patients. Key points: 1. Purpose: - Confirms presence of nodal metastasis - Determines extent of axillary involvement 2. Timing: - Before preoperative systemic therapy (neoadjuvant treatment) 3. Method: - Usually fine-needle aspiration (FNA) or core needle biopsy - …	Yes, suspicious or clinically positive axillary lymph nodes should be biopsied before preoperative systemic therapy in breast cancer patients. Key points: 1. Purpose: - Confirms presence of nodal metastasis - Determines extent of axillary involvement 2. Timing: - Before preoperative systemic therapy (neoadjuvant treatment) 3. Method: - Usually fine-needle aspiration (FNA) or core needle biopsy - …	Yes, suspicious or clinically positive axillary lymph nodes should be biopsied before preoperative systemic therapy in breast cancer patients. Key points: 1. Purpose: - Confirms presence of nodal metastasis - Determines extent of axillary involvement 2. Timing: - Before preoperative systemic therapy (neoadjuvant treatment) 3. Method: - Usually fine-needle aspiration (FNA) or core needle biopsy - …	35	Yes, suspicious or clinically positive axillary lymph nodes should be biopsied before preoperative systemic therapy (PST) in breast cancer patients. This is the current standard of care recommended by major oncology guidelines. Here's why: 1. **Accurate Staging:** Biopsy of suspicious axillary lymph nodes helps in accurate staging of the breast cancer. Knowing the extent of lymph node involvement…	Yes, suspicious or clinically positive axillary lymph nodes should be biopsied before preoperative systemic therapy (PST) in breast cancer patients. This is the current standard of care recommended by major oncology guidelines. Here's why: 1. **Accurate Staging:** Biopsy of suspicious axillary lymph nodes helps in accurate staging of the breast cancer. Knowing the extent of lymph node involvement…	Yes, suspicious or clinically positive axillary lymph nodes should be biopsied before preoperative systemic therapy (PST) in breast cancer patients. This is the current standard of care recommended by major oncology guidelines. Here's why: 1. **Accurate Staging:** Biopsy of suspicious axillary lymph nodes helps in the accurate staging of breast cancer. Knowing the extent of lymph node involvement…	35	In the context of breast cancer, the presence of suspicious or clinically positive axillary lymph nodes is an important factor in staging and treatment planning. Biopsy of these lymph nodes is typically recommended before initiating preoperative systemic therapy (also known as neoadjuvant therapy) for several reasons: 1. **Staging Accuracy:** - Accurate staging is crucial for tailoring the treatm…	In breast cancer patients with suspicious or clinically positive axillary lymph nodes, obtaining a biopsy before initiating preoperative systemic therapy (also known as neoadjuvant therapy) is generally recommended. This approach allows for the accurate staging of the disease and ensures that the treatment plan is based on the most current and precise information. ### Reasons for Biopsy 1. **Stag…	Whether suspicious or clinically positive axillary lymph nodes should be biopsied before preoperative systemic therapy in breast cancer patients depends on several factors and can vary based on clinical guidelines and individual patient circumstances. ### General Considerations: 1. **Clinical Assessment**: If axillary lymph nodes are clinically positive (enlarged and palpable), it is often recomm…	35	Yes, suspicious or clinically positive axillary lymph nodes should be biopsied before preoperative systemic therapy in breast cancer patients. This is because axillary lymph node status is a critical factor in determining the prognosis and treatment approach for breast cancer patients. Accurate assessment of axillary lymph nodes helps in staging the cancer and informs the choice of treatment opti…	The decision to biopsy suspicious or clinically positive axillary lymph nodes before preoperative systemic therapy in breast cancer patients is a complex one that should be made by the patient's healthcare team. The team may include a breast surgeon, medical oncologist, and radiologist. The choice depends on several factors, including the clinical presentation, the results of imaging studies, and…	The management of axillary lymph nodes in breast cancer patients is an important aspect of staging and treatment planning. The decision to biopsy suspicious or clinically positive axillary lymph nodes before preoperative systemic therapy can depend on several factors, including the clinical scenario, the availability of advanced imaging techniques, and the overall treatment strategy. Here are som…	35	In breast cancer patients, the management of suspicious or clinically positive axillary lymph nodes (ALNs) before preoperative systemic therapy is an important aspect of the overall treatment plan. The decision to biopsy these nodes prior to systemic therapy depends on several factors and is typically guided by current clinical guidelines and the patient's individual circumstances. Key Considerat…	Yes, suspicious or clinically positive axillary lymph nodes should generally be biopsied before preoperative systemic therapy (also known as neoadjuvant therapy) in breast cancer patients. This approach is based on several key considerations: Staging Accuracy: Axillary lymph node status is a critical factor in determining the stage of breast cancer and, subsequently, the appropriate treatment pla…	Yes, suspicious or clinically positive axillary lymph nodes should be biopsied before preoperative systemic therapy in breast cancer patients. Axillary lymph node status is an important prognostic factor in breast cancer, and it helps guide both surgical and adjuvant treatment decisions. Reasons for Pre-Treatment Axillary Lymph Node Biopsy: Staging Accuracy: Accurate staging of breast cancer is c…
36	Should tumor response be routinely assessed through clinical examination and imaging during preoperative therapy?	36	Yes, routine assessment of tumor response through clinical examination and imaging during preoperative (neoadjuvant) therapy is crucial for several reasons. This monitoring allows for the evaluation of the tumor's responsiveness to treatment, guides potential adjustments in therapy, and helps in planning subsequent surgical interventions. Here’s a detailed look at how and why tumor response shoul…	Yes, routinely assessing tumor response through clinical examination and imaging during preoperative therapy, also known as neoadjuvant therapy, is essential in managing breast cancer. This assessment helps in monitoring the effectiveness of the treatment, adapting therapy if needed, and planning for subsequent surgical interventions. ### Importance of Routine Assessment: 1. **Monitoring Effectiv…	Yes, routinely assessing tumor response through clinical examination and imaging during preoperative therapy, also known as neoadjuvant therapy, is crucial for managing breast cancer effectively. This approach allows for the monitoring of how well the tumor is responding to treatment, which can influence ongoing treatment decisions and surgical planning. ### Benefits of Routine Assessment: 1. **A…	36	Yes, tumor response should be routinely assessed through clinical examination and imaging during preoperative therapy. Monitoring tumor response is crucial for evaluating the effectiveness of the treatment and making necessary adjustments. Here’s why and how it should be done: ### Importance of Routine Assessment 1. **Evaluate Treatment Efficacy**: - **Purpose**: Regular assessment helps determin…	Yes, tumor response should be routinely assessed through clinical examination and imaging during preoperative therapy for breast cancer patients. Regular monitoring is essential for evaluating the effectiveness of the treatment, making necessary adjustments, and planning subsequent steps, including surgery. Here are the key reasons and methods for routine assessment: ### Importance of Routine Ass…	Yes, tumor response should be routinely assessed through clinical examination and imaging during preoperative therapy in breast cancer patients. Routine assessment is crucial for evaluating the effectiveness of the treatment, adjusting the therapeutic approach as needed, and planning subsequent steps, including surgery. Here are the key reasons and methods for routine assessment: ### Importance o…	36	Yes, tumor response should be routinely assessed through clinical examination and imaging during preoperative therapy for breast cancer. Here’s why: ### **1. Monitoring Treatment Effectiveness:** - **Clinical Examination:** Regular physical exams help assess changes in tumor size, consistency, and other clinical features. - **Imaging:** Techniques like mammography, ultrasound, and MRI provide det…	Yes, tumor response should be routinely assessed through clinical examination and imaging during preoperative therapy for breast cancer. Here’s why: ### **1. Monitoring Treatment Effectiveness:** - **Clinical Examination:** Regular physical exams help track changes in tumor size and other clinical features, providing a direct assessment of treatment response. - **Imaging:** Techniques such as mam…	Yes, tumor response should be routinely assessed through clinical examination and imaging during preoperative therapy for several key reasons: ### **1. **Monitoring Effectiveness of Treatment:** - **Clinical Examination:** Regular physical exams help track changes in tumor size and consistency, providing immediate feedback on treatment efficacy. - **Imaging:** Techniques such as mammography, ultr…	36	Yes, tumor response should be routinely assessed through clinical examination and imaging during preoperative systemic therapy (also known as neoadjuvant therapy) in breast cancer patients. Key points: 1. Monitoring tumor response during preoperative therapy is important to evaluate the effectiveness of the treatment, guide decisions about continuing or modifying the treatment plan, and assess th…	Yes, tumor response should be routinely assessed through clinical examination and imaging during preoperative systemic therapy (also known as neoadjuvant therapy) in breast cancer patients. Key considerations: 1. Monitoring tumor response during preoperative therapy is important to evaluate treatment effectiveness, guide decisions about continuing or modifying the treatment plan, and assess the p…	Yes, tumor response should be routinely assessed through clinical examination and imaging during preoperative systemic therapy (also known as neoadjuvant therapy) in breast cancer patients. Key points: 1. Monitoring tumor response during preoperative therapy is important to evaluate the effectiveness of the treatment, guide decisions about continuing or modifying the treatment plan, and assess th…	36	Yes, tumor response should be routinely assessed through clinical examination and imaging during preoperative therapy in breast cancer patients. Key points: 1. Purpose: - Monitor treatment effectiveness - Detect progression or lack of response - Guide decisions about continuing or changing therapy 2. Clinical examination: - Regular physical exams to assess tumor size and characteristics - Typical…	Yes, tumor response should be routinely assessed through clinical examination and imaging during preoperative therapy in breast cancer patients. Key points: 1. Purpose: - Monitor treatment effectiveness - Detect progression or lack of response - Guide decisions about continuing or changing therapy 2. Clinical examination: - Regular physical exams to assess tumor size and characteristics - Typical…	Yes, tumor response should be routinely assessed through clinical examination and imaging during preoperative therapy in breast cancer patients. Key points: 1. Purpose: - Monitor treatment effectiveness - Detect progression or lack of response - Guide decisions about continuing or changing therapy 2. Clinical examination: - Regular physical exams to assess tumor size and characteristics - Typical…	36	Yes, tumor response should be routinely assessed through clinical examination and imaging during preoperative therapy, also known as neoadjuvant therapy (NAT). **Why it's important:** * **Monitor Treatment Effectiveness:** Regular assessment helps determine if the treatment is working as expected. If the tumor is shrinking or responding well, it can be reassuring for the patient and confirm the c…	Yes, tumor response should be routinely assessed through clinical examination and imaging during preoperative therapy, also known as neoadjuvant therapy (NAT). **Why it's important:** * **Monitor Treatment Effectiveness:** Regular assessment allows oncologists to track how well the tumor is responding to the therapy. If the tumor is shrinking or showing signs of response, it validates the current…	Yes, tumor response should be routinely assessed through clinical examination and imaging during preoperative therapy, also known as neoadjuvant therapy (NAT). This practice is considered a standard of care in breast cancer management. **Reasons for Routine Assessment:** * **Monitoring Treatment Effectiveness:** Regular assessment allows clinicians to monitor the effectiveness of the therapy. If …	36	Routine assessment of tumor response during preoperative (neoadjuvant) therapy is an important aspect of managing breast cancer patients. Evaluating the response to therapy can help guide treatment decisions, predict outcomes, and provide reassurance to both the patient and the healthcare team. Here’s why and how tumor response should be assessed: Reasons for Assessing Tumor Response Treatment Ef…	Routine assessment of tumor response during preoperative (neoadjuvant) therapy is indeed recommended for breast cancer patients. Monitoring the response to therapy is critical for several reasons, including evaluating the effectiveness of the treatment, adjusting the therapy if necessary, and planning subsequent surgical intervention. ### Methods of Assessment 1. **Clinical Examination**: - **Phy…	Yes, tumor response should be routinely assessed through clinical examination and imaging during preoperative (neoadjuvant) therapy for breast cancer. Assessing the response to therapy is critical for several reasons, including evaluating the effectiveness of the treatment, adjusting the treatment plan if necessary, and guiding surgical decisions. ### Reasons for Routine Assessment: 1. **Evaluati…	36	Yes, tumor response should be routinely assessed through clinical examination and imaging during preoperative therapy. Monitoring the response to preoperative therapy is important for several reasons: 1. **Treatment Planning**: Assessing the tumor response can help guide the choice of surgical procedures, such as whether a lumpectomy or mastectomy is appropriate, and whether further treatment, su…	Yes, tumor response should be routinely assessed through clinical examination and imaging during preoperative therapy for breast cancer. This assessment is crucial for monitoring the effectiveness of the treatment and for making informed decisions about the continuation or modification of therapy. 1. **Clinical Examination:** Regular clinical examinations are essential for evaluating changes in t…	Yes, tumor response should be routinely assessed through clinical examination and imaging during preoperative therapy in breast cancer patients. This assessment is crucial for several reasons: 1. **Treatment Adjustment:** Monitoring tumor response allows for early detection of treatment resistance or non-response, which can guide adjustments to the treatment regimen. 2. **Treatment Planning:** In…	36	Yes, tumor response should routinely be assessed through clinical examination and imaging during preoperative therapy, also known as neoadjuvant therapy. This assessment is crucial for several reasons: Monitoring Treatment Efficacy: Clinical examination and imaging allow for the monitoring of how well the tumor is responding to preoperative therapy. This information is vital in determining whethe…	Yes, tumor response should routinely be assessed through clinical examination and imaging during preoperative therapy (also known as neoadjuvant therapy) in breast cancer patients. This approach is essential for several reasons: Treatment Efficacy: Regular assessment of tumor response allows for early identification of whether the neoadjuvant therapy is effective. If the tumor is not responding a…	Yes, tumor response should be routinely assessed through clinical examination and imaging during preoperative (neoadjuvant) therapy in breast cancer patients. Regular assessment of tumor response is crucial for several reasons: Treatment Efficacy Evaluation: Monitoring the tumor's response to neoadjuvant therapy allows for early identification of treatment effectiveness. If the tumor is not respo…
[truncated: 14 more rows]

## Sheet: human data
the breast cancer guidelines questionnaire of Responses Provided by ChatGPT and humans. Responses Provided by the humans
Question					Author and answer of Response	Author and answer of Response
					attending physician（1）		attending physician（2）		attending physician（3）		fellow physician（1）		fellow physician（2）		fellow physician（3）		resident physician（1）		resident physician（2）		resident physician（1）
1	Can an oval, hypoechoic lesion, growing parallel, with partially obscured margins and mild posterior enhancement on breast ultrasound be classified as BI-RADS 4a?				yes		no		yes		yes		no		yes		no		yes		yes
2	Can an oval, hypoechoic lesion, growing non-parallel/vertically, with heterogeneous echo pattern and obscured margins on breast ultrasound be classified as BI-RADS 4b?				yes		yes		yes		no		no		yes		yes		yes		yes
[truncated: 48 more rows]

## Sheet: Table
Table S.the breast cancer guidelines questionnaire of Responses Provided by ChatGPT and humans.
[truncated: 53 more rows]

[truncated: 3 more sheets: Confident answer from llm, Human vs. llm accuracy, llm Consistency Answer]
